# Supplementary material for: Rv2231c, a unique histidinol phosphate aminotransferase from Mycobacterium tuberculosis, supports virulence by inhibiting host-directed defense
Source: Cell Mol Life Sci. 2024 May 2;81(1):203. doi: 10.1007/s00018-024-05200-8 (PMC11065945; doi:10.1007/s00018-024-05200-8)
Supplement: Supplementary file 22 — Supplementary file22 (WSP 899 KB) [file 18_2024_5200_MOESM22_ESM.wsp]

<?xml version="1.0" encoding="UTF-8"?>
 <Workspace version="20.0"  modDate="Sun Jan 29 23:52:18 IST 2023"  flowJoVersion="10.0.7r2"  drawRowBorders="1"  drawColumnBorders="1"  curGroup="All Samples"  groupPaneHeight="80"  xmlns:xsi="http://www.w3.org/2001/XMLSchema-instance"  xmlns:gating="http://www.isac-net.org/std/Gating-ML/v2.0/gating"  xmlns:transforms="http://www.isac-net.org/std/Gating-ML/v2.0/transformations"  xmlns:data-type="http://www.isac-net.org/std/Gating-ML/v2.0/datatypes"  xsi:schemaLocation="http://www.isac-net.org/std/Gating-ML/v2.0/gating http://www.isac-net.org/std/Gating-ML/v2.0/gating/Gating-ML.v2.0.xsd http://www.isac-net.org/std/Gating-ML/v2.0/transformations http://www.isac-net.org/std/Gating-ML/v2.0/gating/Transformations.v2.0.xsd http://www.isac-net.org/std/Gating-ML/v2.0/datatypes http://www.isac-net.org/std/Gating-ML/v2.0/gating/DataTypes.v2.0.xsd "  nonAutoSaveFileName="file:/D:/Sheeba_lenovo/Desktop/Rv2231A%20phd%20contents/Experiment%20readings/A%20n%20C%20activation%20marker%20infection%20latest.wsp" >
   <WindowPosition x="-9"  y="-9"  width="1938"  height="1038"  displayed="1"  panelState="" />
   <TextTraits font="SansSerif"  size="12"  name=""  style="plain"  color="#000000"  background="#00ffffff"  just="left" />
   <Columns>
     <TColumn width="738" >
       <Property key="fj.appnode.prop.name" />
     </TColumn>
     <TColumn width="579" >
       <Property key="fj.appnode.prop.statistic" />
     </TColumn>
     <TColumn width="578" >
       <Property key="fj.appnode.prop.ncells" />
     </TColumn>
   </Columns>
   <Matrices>
     <transforms:spilloverMatrix prefix="Comp-"  name="Acquisition-defined"  editable="0"  color="#c0c0c0"  version="FlowJo-10.0.7r2"  status="FINALIZED"  transforms:id="6e7400b1-06e6-452e-ac41-0bb7652b10b0"  suffix="" >
       <data-type:parameters>
         <data-type:parameter data-type:name="FITC-A" />
         <data-type:parameter data-type:name="PerCP-Cy5-5-A" />
         <data-type:parameter data-type:name="BV421-A" />
         <data-type:parameter data-type:name="BV711-A" />
         <data-type:parameter data-type:name="BV785-A" />
         <data-type:parameter data-type:name="APC-A" />
         <data-type:parameter data-type:name="APC-Cy7-A" />
         <data-type:parameter data-type:name="PE-A" />
         <data-type:parameter data-type:name="PE-Texas Red-A" />
         <data-type:parameter data-type:name="PE-Cy7-A" />
         <data-type:parameter data-type:name="BV605-A" />
       </data-type:parameters>
       <transforms:spillover data-type:parameter="FITC-A" >
         <transforms:coefficient data-type:parameter="FITC-A"  transforms:value="1" />
         <transforms:coefficient data-type:parameter="PerCP-Cy5-5-A"  transforms:value="0.0177399199" />
         <transforms:coefficient data-type:parameter="BV421-A"  transforms:value="0" />
         <transforms:coefficient data-type:parameter="BV711-A"  transforms:value="0" />
         <transforms:coefficient data-type:parameter="BV785-A"  transforms:value="0" />
         <transforms:coefficient data-type:parameter="APC-A"  transforms:value="0" />
         <transforms:coefficient data-type:parameter="APC-Cy7-A"  transforms:value="0" />
         <transforms:coefficient data-type:parameter="PE-A"  transforms:value="0" />
         <transforms:coefficient data-type:parameter="PE-Texas Red-A"  transforms:value="0" />
         <transforms:coefficient data-type:parameter="PE-Cy7-A"  transforms:value="0" />
         <transforms:coefficient data-type:parameter="BV605-A"  transforms:value="0" />
       </transforms:spillover>
       <transforms:spillover data-type:parameter="PerCP-Cy5-5-A" >
         <transforms:coefficient data-type:parameter="FITC-A"  transforms:value="0" />
         <transforms:coefficient data-type:parameter="PerCP-Cy5-5-A"  transforms:value="1" />
         <transforms:coefficient data-type:parameter="BV421-A"  transforms:value="0.0000596629" />
         <transforms:coefficient data-type:parameter="BV711-A"  transforms:value="0.0276329331" />
         <transforms:coefficient data-type:parameter="BV785-A"  transforms:value="0.0149078602" />
         <transforms:coefficient data-type:parameter="APC-A"  transforms:value="0.6808803082" />
         <transforms:coefficient data-type:parameter="APC-Cy7-A"  transforms:value="0.031718228" />
         <transforms:coefficient data-type:parameter="PE-A"  transforms:value="0.0250869878" />
         <transforms:coefficient data-type:parameter="PE-Texas Red-A"  transforms:value="0.0359359942" />
         <transforms:coefficient data-type:parameter="PE-Cy7-A"  transforms:value="0.3433800638" />
         <transforms:coefficient data-type:parameter="BV605-A"  transforms:value="0" />
       </transforms:spillover>
       <transforms:spillover data-type:parameter="BV421-A" >
         <transforms:coefficient data-type:parameter="FITC-A"  transforms:value="0" />
         <transforms:coefficient data-type:parameter="PerCP-Cy5-5-A"  transforms:value="0" />
         <transforms:coefficient data-type:parameter="BV421-A"  transforms:value="1" />
         <transforms:coefficient data-type:parameter="BV711-A"  transforms:value="0" />
         <transforms:coefficient data-type:parameter="BV785-A"  transforms:value="0.0009233321" />
         <transforms:coefficient data-type:parameter="APC-A"  transforms:value="0" />
         <transforms:coefficient data-type:parameter="APC-Cy7-A"  transforms:value="0" />
         <transforms:coefficient data-type:parameter="PE-A"  transforms:value="0" />
         <transforms:coefficient data-type:parameter="PE-Texas Red-A"  transforms:value="0" />
         <transforms:coefficient data-type:parameter="PE-Cy7-A"  transforms:value="0" />
         <transforms:coefficient data-type:parameter="BV605-A"  transforms:value="0.0249667875" />
       </transforms:spillover>
       <transforms:spillover data-type:parameter="BV711-A" >
         <transforms:coefficient data-type:parameter="FITC-A"  transforms:value="0.0001570731" />
         <transforms:coefficient data-type:parameter="PerCP-Cy5-5-A"  transforms:value="0.2336887568" />
         <transforms:coefficient data-type:parameter="BV421-A"  transforms:value="0.0036038668" />
         <transforms:coefficient data-type:parameter="BV711-A"  transforms:value="1" />
         <transforms:coefficient data-type:parameter="BV785-A"  transforms:value="0.8847332001" />
         <transforms:coefficient data-type:parameter="APC-A"  transforms:value="0.0557708405" />
         <transforms:coefficient data-type:parameter="APC-Cy7-A"  transforms:value="0.0832939297" />
         <transforms:coefficient data-type:parameter="PE-A"  transforms:value="0.0001795167" />
         <transforms:coefficient data-type:parameter="PE-Texas Red-A"  transforms:value="0.0002810287" />
         <transforms:coefficient data-type:parameter="PE-Cy7-A"  transforms:value="0.0296673961" />
         <transforms:coefficient data-type:parameter="BV605-A"  transforms:value="0" />
       </transforms:spillover>
       <transforms:spillover data-type:parameter="BV785-A" >
         <transforms:coefficient data-type:parameter="FITC-A"  transforms:value="0" />
         <transforms:coefficient data-type:parameter="PerCP-Cy5-5-A"  transforms:value="0.0010158685" />
         <transforms:coefficient data-type:parameter="BV421-A"  transforms:value="0.0015511833" />
         <transforms:coefficient data-type:parameter="BV711-A"  transforms:value="0.0112333139" />
         <transforms:coefficient data-type:parameter="BV785-A"  transforms:value="1" />
         <transforms:coefficient data-type:parameter="APC-A"  transforms:value="0.0003848378" />
         <transforms:coefficient data-type:parameter="APC-Cy7-A"  transforms:value="0.0267213993" />
         <transforms:coefficient data-type:parameter="PE-A"  transforms:value="0" />
         <transforms:coefficient data-type:parameter="PE-Texas Red-A"  transforms:value="0.0000812984" />
         <transforms:coefficient data-type:parameter="PE-Cy7-A"  transforms:value="0.0136010917" />
         <transforms:coefficient data-type:parameter="BV605-A"  transforms:value="0" />
       </transforms:spillover>
       <transforms:spillover data-type:parameter="APC-A" >
         <transforms:coefficient data-type:parameter="FITC-A"  transforms:value="0" />
         <transforms:coefficient data-type:parameter="PerCP-Cy5-5-A"  transforms:value="0.0074924901" />
         <transforms:coefficient data-type:parameter="BV421-A"  transforms:value="0" />
         <transforms:coefficient data-type:parameter="BV711-A"  transforms:value="0.0114517957" />
         <transforms:coefficient data-type:parameter="BV785-A"  transforms:value="0.0070971833" />
         <transforms:coefficient data-type:parameter="APC-A"  transforms:value="1" />
         <transforms:coefficient data-type:parameter="APC-Cy7-A"  transforms:value="0.05277998" />
         <transforms:coefficient data-type:parameter="PE-A"  transforms:value="0" />
         <transforms:coefficient data-type:parameter="PE-Texas Red-A"  transforms:value="0.0033807077" />
         <transforms:coefficient data-type:parameter="PE-Cy7-A"  transforms:value="0.0362909921" />
         <transforms:coefficient data-type:parameter="BV605-A"  transforms:value="0" />
       </transforms:spillover>
       <transforms:spillover data-type:parameter="APC-Cy7-A" >
         <transforms:coefficient data-type:parameter="FITC-A"  transforms:value="0" />
         <transforms:coefficient data-type:parameter="PerCP-Cy5-5-A"  transforms:value="0.0473792329" />
         <transforms:coefficient data-type:parameter="BV421-A"  transforms:value="0" />
         <transforms:coefficient data-type:parameter="BV711-A"  transforms:value="0" />
         <transforms:coefficient data-type:parameter="BV785-A"  transforms:value="0" />
         <transforms:coefficient data-type:parameter="APC-A"  transforms:value="0.1053819954" />
         <transforms:coefficient data-type:parameter="APC-Cy7-A"  transforms:value="1" />
         <transforms:coefficient data-type:parameter="PE-A"  transforms:value="0" />
         <transforms:coefficient data-type:parameter="PE-Texas Red-A"  transforms:value="0.1178745925" />
         <transforms:coefficient data-type:parameter="PE-Cy7-A"  transforms:value="0.1380108297" />
         <transforms:coefficient data-type:parameter="BV605-A"  transforms:value="0" />
       </transforms:spillover>
       <transforms:spillover data-type:parameter="PE-A" >
         <transforms:coefficient data-type:parameter="FITC-A"  transforms:value="0.0050227456" />
         <transforms:coefficient data-type:parameter="PerCP-Cy5-5-A"  transforms:value="0.090717122" />
         <transforms:coefficient data-type:parameter="BV421-A"  transforms:value="0" />
         <transforms:coefficient data-type:parameter="BV711-A"  transforms:value="0.0024432214" />
         <transforms:coefficient data-type:parameter="BV785-A"  transforms:value="0.0012697725" />
         <transforms:coefficient data-type:parameter="APC-A"  transforms:value="0" />
         <transforms:coefficient data-type:parameter="APC-Cy7-A"  transforms:value="0" />
         <transforms:coefficient data-type:parameter="PE-A"  transforms:value="1" />
         <transforms:coefficient data-type:parameter="PE-Texas Red-A"  transforms:value="1.2573978901" />
         <transforms:coefficient data-type:parameter="PE-Cy7-A"  transforms:value="0.0279417001" />
         <transforms:coefficient data-type:parameter="BV605-A"  transforms:value="0.0246423148" />
       </transforms:spillover>
       <transforms:spillover data-type:parameter="PE-Texas Red-A" >
         <transforms:coefficient data-type:parameter="FITC-A"  transforms:value="0.000375974" />
         <transforms:coefficient data-type:parameter="PerCP-Cy5-5-A"  transforms:value="0.1210433766" />
         <transforms:coefficient data-type:parameter="BV421-A"  transforms:value="0" />
         <transforms:coefficient data-type:parameter="BV711-A"  transforms:value="0.0037176183" />
         <transforms:coefficient data-type:parameter="BV785-A"  transforms:value="0.0018509269" />
         <transforms:coefficient data-type:parameter="APC-A"  transforms:value="0.0008717491" />
         <transforms:coefficient data-type:parameter="APC-Cy7-A"  transforms:value="0" />
         <transforms:coefficient data-type:parameter="PE-A"  transforms:value="0.0806173012" />
         <transforms:coefficient data-type:parameter="PE-Texas Red-A"  transforms:value="1" />
         <transforms:coefficient data-type:parameter="PE-Cy7-A"  transforms:value="0.038197428" />
         <transforms:coefficient data-type:parameter="BV605-A"  transforms:value="0.0216244534" />
       </transforms:spillover>
       <transforms:spillover data-type:parameter="PE-Cy7-A" >
         <transforms:coefficient data-type:parameter="FITC-A"  transforms:value="0" />
         <transforms:coefficient data-type:parameter="PerCP-Cy5-5-A"  transforms:value="0.0133152986" />
         <transforms:coefficient data-type:parameter="BV421-A"  transforms:value="0" />
         <transforms:coefficient data-type:parameter="BV711-A"  transforms:value="0.0014915437" />
         <transforms:coefficient data-type:parameter="BV785-A"  transforms:value="0.0486353301" />
         <transforms:coefficient data-type:parameter="APC-A"  transforms:value="0" />
         <transforms:coefficient data-type:parameter="APC-Cy7-A"  transforms:value="0.019005876" />
         <transforms:coefficient data-type:parameter="PE-A"  transforms:value="0.0070814276" />
         <transforms:coefficient data-type:parameter="PE-Texas Red-A"  transforms:value="0.0137762884" />
         <transforms:coefficient data-type:parameter="PE-Cy7-A"  transforms:value="1" />
         <transforms:coefficient data-type:parameter="BV605-A"  transforms:value="0.0056455089" />
       </transforms:spillover>
       <transforms:spillover data-type:parameter="BV605-A" >
         <transforms:coefficient data-type:parameter="FITC-A"  transforms:value="0" />
         <transforms:coefficient data-type:parameter="PerCP-Cy5-5-A"  transforms:value="0.0303451866" />
         <transforms:coefficient data-type:parameter="BV421-A"  transforms:value="0" />
         <transforms:coefficient data-type:parameter="BV711-A"  transforms:value="0.2043673992" />
         <transforms:coefficient data-type:parameter="BV785-A"  transforms:value="0.1155797169" />
         <transforms:coefficient data-type:parameter="APC-A"  transforms:value="0.0013940793" />
         <transforms:coefficient data-type:parameter="APC-Cy7-A"  transforms:value="0" />
         <transforms:coefficient data-type:parameter="PE-A"  transforms:value="0.1554068029" />
         <transforms:coefficient data-type:parameter="PE-Texas Red-A"  transforms:value="0.8320244551" />
         <transforms:coefficient data-type:parameter="PE-Cy7-A"  transforms:value="0.0462897308" />
         <transforms:coefficient data-type:parameter="BV605-A"  transforms:value="1" />
       </transforms:spillover>
     </transforms:spilloverMatrix>
   </Matrices>
   <Cytometers>
     <Cytometer name="DIVA"  cyt="LSRFortessa"  useFCS3="1"  extraNegs="0"  widthBasis="-100"  linMin="0"  logMin="3"  linMax="262144"  logMax="262144"  linearRescale="1"  logRescale="1"  linFromKW="1"  logFromKW="1"  useGain="1"  useTransform="1"  transformType="BIEX"  manufacturer=""  serialnumber=""  homepage="workspaces-and-samples/flowjo-and-your-cytometer/ws-cytometer-bd/"  icon="bd.PNG" >
       <LinParams>
         <Param>time</Param>
       </LinParams>
       <LogParams/>
       <FilterParams>
         <Param>ratio</Param>
       </FilterParams>
       <TransformStore>
         <Transforms>
           <MatrixID matrixId="6e7400b1-06e6-452e-ac41-0bb7652b10b0" />
           <Transforms>
             <transforms:linear transforms:minRange="0"  transforms:maxRange="262144"  gain="1" >
               <data-type:parameter data-type:name="FSC-H" />
             </transforms:linear>
             <transforms:biex transforms:length="256"  transforms:maxRange="262144.0000291775"  transforms:neg="0"  transforms:width="-100"  transforms:pos="4.418539922" >
               <data-type:parameter data-type:name="BV605-A" />
             </transforms:biex>
             <transforms:linear transforms:minRange="0"  transforms:maxRange="262144"  gain="1" >
               <data-type:parameter data-type:name="SSC-H" />
             </transforms:linear>
             <transforms:biex transforms:length="256"  transforms:maxRange="262144.0000291775"  transforms:neg="0"  transforms:width="-100"  transforms:pos="4.418539922" >
               <data-type:parameter data-type:name="PE-Texas Red-A" />
             </transforms:biex>
             <transforms:biex transforms:length="256"  transforms:maxRange="828516746.9264475"  transforms:neg="0"  transforms:width="-100"  transforms:pos="7.9183012913" >
               <data-type:parameter data-type:name="APC-Cy7-A" />
             </transforms:biex>
             <transforms:biex transforms:length="256"  transforms:maxRange="262144.0000291775"  transforms:neg="0"  transforms:width="-100"  transforms:pos="4.418539922" >
               <data-type:parameter data-type:name="BV785-A" />
             </transforms:biex>
             <transforms:linear transforms:minRange="0"  transforms:maxRange="262144"  gain="1" >
               <data-type:parameter data-type:name="SSC-A" />
             </transforms:linear>
             <transforms:biex transforms:length="256"  transforms:maxRange="262144.0000291775"  transforms:neg="0"  transforms:width="-100"  transforms:pos="4.418539922" >
               <data-type:parameter data-type:name="PerCP-Cy5-5-A" />
             </transforms:biex>
             <transforms:biex transforms:length="256"  transforms:maxRange="2621440000.29178"  transforms:neg="0"  transforms:width="-100"  transforms:pos="8.418539922" >
               <data-type:parameter data-type:name="APC-A" />
             </transforms:biex>
             <transforms:linear transforms:minRange="0"  transforms:maxRange="32"  gain="1" >
               <data-type:parameter data-type:name="Time" />
             </transforms:linear>
             <transforms:linear transforms:minRange="0"  transforms:maxRange="262144"  gain="1" >
               <data-type:parameter data-type:name="SSC-W" />
             </transforms:linear>
             <transforms:linear transforms:minRange="0"  transforms:maxRange="262144"  gain="1" >
               <data-type:parameter data-type:name="FSC-W" />
             </transforms:linear>
             <transforms:biex transforms:length="256"  transforms:maxRange="26214400.002917748"  transforms:neg="0"  transforms:width="-100"  transforms:pos="6.418539922" >
               <data-type:parameter data-type:name="FITC-A" />
             </transforms:biex>
             <transforms:biex transforms:length="256"  transforms:maxRange="262144.0000291775"  transforms:neg="0"  transforms:width="-100"  transforms:pos="4.418539922" >
               <data-type:parameter data-type:name="BV711-A" />
             </transforms:biex>
             <transforms:biex transforms:length="256"  transforms:maxRange="262144000.02917802"  transforms:neg="0"  transforms:width="-100"  transforms:pos="7.418539922" >
               <data-type:parameter data-type:name="BV421-A" />
             </transforms:biex>
             <transforms:biex transforms:length="256"  transforms:maxRange="262144.0000291775"  transforms:neg="0"  transforms:width="-100"  transforms:pos="4.418539922" >
               <data-type:parameter data-type:name="PE-A" />
             </transforms:biex>
             <transforms:linear transforms:minRange="0"  transforms:maxRange="262144"  gain="1" >
               <data-type:parameter data-type:name="FSC-A" />
             </transforms:linear>
             <transforms:biex transforms:length="256"  transforms:maxRange="82897211.5039447"  transforms:neg="0"  transforms:width="-100"  transforms:pos="6.918539922" >
               <data-type:parameter data-type:name="PE-Cy7-A" />
             </transforms:biex>
           </Transforms>
         </Transforms>
         <Transforms>
           <MatrixID matrixId="6e7400b1-06e6-452e-ac41-0bb7652b10b0" />
           <Transforms>
             <transforms:linear transforms:minRange="0"  transforms:maxRange="262144"  gain="1" >
               <data-type:parameter data-type:name="FSC-H" />
             </transforms:linear>
             <transforms:biex transforms:length="256"  transforms:maxRange="262144.0000291775"  transforms:neg="0"  transforms:width="-100"  transforms:pos="4.418539922" >
               <data-type:parameter data-type:name="BV605-A" />
             </transforms:biex>
             <transforms:linear transforms:minRange="0"  transforms:maxRange="262144"  gain="1" >
               <data-type:parameter data-type:name="SSC-H" />
             </transforms:linear>
             <transforms:biex transforms:length="256"  transforms:maxRange="262144.0000291775"  transforms:neg="0"  transforms:width="-100"  transforms:pos="4.418539922" >
               <data-type:parameter data-type:name="PE-Texas Red-A" />
             </transforms:biex>
             <transforms:biex transforms:length="256"  transforms:maxRange="828516746.9264475"  transforms:neg="0"  transforms:width="-100"  transforms:pos="7.9183012913" >
               <data-type:parameter data-type:name="APC-Cy7-A" />
             </transforms:biex>
             <transforms:biex transforms:length="256"  transforms:maxRange="262144.0000291775"  transforms:neg="0"  transforms:width="-100"  transforms:pos="4.418539922" >
               <data-type:parameter data-type:name="BV785-A" />
             </transforms:biex>
             <transforms:linear transforms:minRange="0"  transforms:maxRange="262144"  gain="1" >
               <data-type:parameter data-type:name="SSC-A" />
             </transforms:linear>
             <transforms:biex transforms:length="256"  transforms:maxRange="262144.0000291775"  transforms:neg="0"  transforms:width="-100"  transforms:pos="4.418539922" >
               <data-type:parameter data-type:name="PerCP-Cy5-5-A" />
             </transforms:biex>
             <transforms:biex transforms:length="256"  transforms:maxRange="2621440000.29178"  transforms:neg="0"  transforms:width="-100"  transforms:pos="8.418539922" >
               <data-type:parameter data-type:name="APC-A" />
             </transforms:biex>
             <transforms:linear transforms:minRange="0"  transforms:maxRange="128"  gain="1" >
               <data-type:parameter data-type:name="Time" />
             </transforms:linear>
             <transforms:linear transforms:minRange="0"  transforms:maxRange="262144"  gain="1" >
               <data-type:parameter data-type:name="SSC-W" />
             </transforms:linear>
             <transforms:linear transforms:minRange="0"  transforms:maxRange="262144"  gain="1" >
               <data-type:parameter data-type:name="FSC-W" />
             </transforms:linear>
             <transforms:biex transforms:length="256"  transforms:maxRange="26214400.002917748"  transforms:neg="0"  transforms:width="-100"  transforms:pos="6.418539922" >
               <data-type:parameter data-type:name="FITC-A" />
             </transforms:biex>
             <transforms:biex transforms:length="256"  transforms:maxRange="262144.0000291775"  transforms:neg="0"  transforms:width="-100"  transforms:pos="4.418539922" >
               <data-type:parameter data-type:name="BV711-A" />
             </transforms:biex>
             <transforms:biex transforms:length="256"  transforms:maxRange="262144.0000291775"  transforms:neg="0"  transforms:width="-100"  transforms:pos="4.418539922" >
               <data-type:parameter data-type:name="PE-A" />
             </transforms:biex>
             <transforms:biex transforms:length="256"  transforms:maxRange="262144000.02917802"  transforms:neg="0"  transforms:width="-100"  transforms:pos="7.418539922" >
               <data-type:parameter data-type:name="BV421-A" />
             </transforms:biex>
             <transforms:linear transforms:minRange="0"  transforms:maxRange="262144"  gain="1" >
               <data-type:parameter data-type:name="FSC-A" />
             </transforms:linear>
             <transforms:biex transforms:length="256"  transforms:maxRange="82897211.5039447"  transforms:neg="0"  transforms:width="-100"  transforms:pos="6.918539922" >
               <data-type:parameter data-type:name="PE-Cy7-A" />
             </transforms:biex>
           </Transforms>
         </Transforms>
       </TransformStore>
     </Cytometer>
   </Cytometers>
   <Groups>
     <GroupNode name="All Samples"  annotation=""  owningGroup="All Samples"  expanded="1"  sortPriority="10"  count="-1" >
       <Graph smoothing="0"  backColor="#ffffff"  foreColor="#000000"  type="Pseudocolor"  fast="1"  rowCount="0" >
         <Axis dimension="x"  name=""  label=""  auto="auto" />
         <Axis dimension="y"  name=""  label=""  auto="auto" />
         <GraphSettings level="5%"  smoothingHighResolution="1"  contourHighResolution="1"  histogramSmoothingCount="0"  graphResolution="256"  showOutliers="0"  drawLargeDots="0"  dotsToDraw="8000"  tint="le.chartfill.tinted.40"  lineWeight="le.lineweight.normal"  lineStyle="le.linestyle.solid" />
         <GraphEnvironment showGrid="0"  showAxes="tnlTNL"  showGates="1"  showFreqOnPlots="1"  showGateNameOnPlots="1"  showMedians="0"  showUncomped="0"  addEventParam="0"  lastYAxisName="" >
           <TextTraits font="SansSerif"  size="12"  name="Labels"  style="plain"  color="#000000"  background="#00ffffff"  just="left" />
           <TextTraits font="SansSerif"  size="12"  name="LayoutGates"  style="plain"  color="#000000"  background="#00ffffff"  just="left" />
           <TextTraits font="SansSerif"  size="10"  name="Numbers"  style="plain"  color="#000000"  background="#00ffffff"  just="left" />
           <TextTraits font="SansSerif"  size="10"  name="Legend"  style="plain"  color="#000000"  background="#00ffffff"  just="left" />
           <WindowPosition x="0"  y="0"  width="0"  height="0"  displayed="0"  panelState="" />
         </GraphEnvironment>
       </Graph>
       <Subpopulations>
         <Population name="Comp-FITC-A subset"  annotation=""  owningGroup="All Samples"  expanded="1"  sortPriority="10"  count="867" >
           <Graph smoothing="1"  backColor="#ffffff"  foreColor="#000000"  type="Histogram"  fast="1"  rowCount="0" >
             <Axis dimension="x"  name="Comp-PerCP-Cy5-5-A"  label=""  auto="auto" />
             <Axis dimension="y"  name=""  label=""  auto="auto" />
             <GraphSettings level="5%"  smoothingHighResolution="1"  contourHighResolution="1"  histogramSmoothingCount="0"  graphResolution="256"  showOutliers="0"  drawLargeDots="0"  dotsToDraw="8000"  tint="le.chartfill.tinted.40"  lineWeight="le.lineweight.normal"  lineStyle="le.linestyle.solid" />
             <GraphEnvironment showGrid="0"  showAxes="tnlTNL"  showGates="1"  showFreqOnPlots="1"  showGateNameOnPlots="1"  showMedians="0"  showUncomped="0"  addEventParam="0"  lastYAxisName="" >
               <TextTraits font="SansSerif"  size="12"  name="Labels"  style="plain"  color="#000000"  background="#00ffffff"  just="left" />
               <TextTraits font="SansSerif"  size="12"  name="LayoutGates"  style="plain"  color="#000000"  background="#00ffffff"  just="left" />
               <TextTraits font="SansSerif"  size="10"  name="Numbers"  style="plain"  color="#000000"  background="#00ffffff"  just="left" />
               <TextTraits font="SansSerif"  size="10"  name="Legend"  style="plain"  color="#000000"  background="#00ffffff"  just="left" />
               <WindowPosition x="-9"  y="-9"  width="390"  height="520"  displayed="1"  panelState="---" />
             </GraphEnvironment>
           </Graph>
           <Gate gating:id="ID725195538" >
             <gating:RectangleGate eventsInside="1"  annoOffsetX="0"  annoOffsetY="0"  tint="#000000"  isTinted="0"  lineWeight="Normal"  userDefined="1" >
               <gating:dimension gating:min="20132.161025446123"  gating:max="202992.66995385083"  yRatio="0.255813953488372" >
                 <data-type:fcs-dimension data-type:name="Comp-FITC-A" />
               </gating:dimension>
             </gating:RectangleGate>
           </Gate>
           <Subpopulations>
             <Population name="Comp-APC-A subset"  annotation=""  owningGroup="All Samples"  expanded="1"  sortPriority="10"  count="17" >
               <Graph smoothing="1"  backColor="#ffffff"  foreColor="#000000"  type="Histogram"  fast="1"  rowCount="0" >
                 <Axis dimension="x"  name="FSC-A"  label=""  auto="auto" />
                 <Axis dimension="y"  name=""  label=""  auto="auto" />
                 <GraphSettings level="5%"  smoothingHighResolution="1"  contourHighResolution="1"  histogramSmoothingCount="0"  graphResolution="256"  showOutliers="0"  drawLargeDots="0"  dotsToDraw="8000"  tint="le.chartfill.tinted.40"  lineWeight="le.lineweight.normal"  lineStyle="le.linestyle.solid" />
                 <GraphEnvironment showGrid="0"  showAxes="tnlTNL"  showGates="1"  showFreqOnPlots="1"  showGateNameOnPlots="1"  showMedians="0"  showUncomped="0"  addEventParam="0"  lastYAxisName="" >
                   <TextTraits font="SansSerif"  size="12"  name="Labels"  style="plain"  color="#000000"  background="#00ffffff"  just="left" />
                   <TextTraits font="SansSerif"  size="12"  name="LayoutGates"  style="plain"  color="#000000"  background="#00ffffff"  just="left" />
                   <TextTraits font="SansSerif"  size="10"  name="Numbers"  style="plain"  color="#000000"  background="#00ffffff"  just="left" />
                   <TextTraits font="SansSerif"  size="10"  name="Legend"  style="plain"  color="#000000"  background="#00ffffff"  just="left" />
                   <WindowPosition x="-9"  y="-9"  width="390"  height="520"  displayed="1"  panelState="---" />
                 </GraphEnvironment>
               </Graph>
               <Gate gating:id="ID1391710441"  gating:parent_id="ID725195538" >
                 <gating:RectangleGate eventsInside="1"  annoOffsetX="0"  annoOffsetY="0"  tint="#000000"  isTinted="0"  lineWeight="Normal"  userDefined="1" >
                   <gating:dimension gating:min="55585.44721870579"  gating:max="163391.41276640567"  yRatio="0.4279069767441861" >
                    <data-type:fcs-dimension data-type:name="Comp-APC-A" />
                   </gating:dimension>
                 </gating:RectangleGate>
               </Gate>
             </Population>
             <Population name="Comp-APC-Cy7-A subset"  annotation=""  owningGroup="All Samples"  expanded="1"  sortPriority="10"  count="16" >
               <Graph smoothing="1"  backColor="#ffffff"  foreColor="#000000"  type="Histogram"  fast="1"  rowCount="0" >
                 <Axis dimension="x"  name="FSC-A"  label=""  auto="auto" />
                 <Axis dimension="y"  name=""  label=""  auto="auto" />
                 <GraphSettings level="5%"  smoothingHighResolution="1"  contourHighResolution="1"  histogramSmoothingCount="0"  graphResolution="256"  showOutliers="0"  drawLargeDots="0"  dotsToDraw="8000"  tint="le.chartfill.tinted.40"  lineWeight="le.lineweight.normal"  lineStyle="le.linestyle.solid" />
                 <GraphEnvironment showGrid="0"  showAxes="tnlTNL"  showGates="1"  showFreqOnPlots="1"  showGateNameOnPlots="1"  showMedians="0"  showUncomped="0"  addEventParam="0"  lastYAxisName="" >
                   <TextTraits font="SansSerif"  size="12"  name="Labels"  style="plain"  color="#000000"  background="#00ffffff"  just="left" />
                   <TextTraits font="SansSerif"  size="12"  name="LayoutGates"  style="plain"  color="#000000"  background="#00ffffff"  just="left" />
                   <TextTraits font="SansSerif"  size="10"  name="Numbers"  style="plain"  color="#000000"  background="#00ffffff"  just="left" />
                   <TextTraits font="SansSerif"  size="10"  name="Legend"  style="plain"  color="#000000"  background="#00ffffff"  just="left" />
                   <WindowPosition x="-9"  y="-9"  width="390"  height="520"  displayed="1"  panelState="---" />
                 </GraphEnvironment>
               </Graph>
               <Gate gating:id="ID85498763"  gating:parent_id="ID725195538" >
                 <gating:RectangleGate eventsInside="1"  annoOffsetX="0"  annoOffsetY="0"  tint="#000000"  isTinted="0"  lineWeight="Normal"  userDefined="1" >
                   <gating:dimension gating:min="28154.64010249493"  gating:max="178209.31920115658"  yRatio="0.3906976744186046" >
                    <data-type:fcs-dimension data-type:name="Comp-APC-Cy7-A" />
                   </gating:dimension>
                 </gating:RectangleGate>
               </Gate>
             </Population>
             <Population name="Comp-BV421-A subset"  annotation=""  owningGroup="All Samples"  expanded="1"  sortPriority="10"  count="18" >
               <Graph smoothing="1"  backColor="#ffffff"  foreColor="#000000"  type="Histogram"  fast="1"  rowCount="0" >
                 <Axis dimension="x"  name="FSC-A"  label=""  auto="auto" />
                 <Axis dimension="y"  name=""  label=""  auto="auto" />
                 <GraphSettings level="5%"  smoothingHighResolution="1"  contourHighResolution="1"  histogramSmoothingCount="0"  graphResolution="256"  showOutliers="0"  drawLargeDots="0"  dotsToDraw="8000"  tint="le.chartfill.tinted.40"  lineWeight="le.lineweight.normal"  lineStyle="le.linestyle.solid" />
                 <GraphEnvironment showGrid="0"  showAxes="tnlTNL"  showGates="1"  showFreqOnPlots="1"  showGateNameOnPlots="1"  showMedians="0"  showUncomped="0"  addEventParam="0"  lastYAxisName="" >
                   <TextTraits font="SansSerif"  size="12"  name="Labels"  style="plain"  color="#000000"  background="#00ffffff"  just="left" />
                   <TextTraits font="SansSerif"  size="12"  name="LayoutGates"  style="plain"  color="#000000"  background="#00ffffff"  just="left" />
                   <TextTraits font="SansSerif"  size="10"  name="Numbers"  style="plain"  color="#000000"  background="#00ffffff"  just="left" />
                   <TextTraits font="SansSerif"  size="10"  name="Legend"  style="plain"  color="#000000"  background="#00ffffff"  just="left" />
                   <WindowPosition x="-9"  y="-9"  width="390"  height="520"  displayed="1"  panelState="---" />
                 </GraphEnvironment>
               </Graph>
               <Gate gating:id="ID311149898"  gating:parent_id="ID725195538" >
                 <gating:RectangleGate eventsInside="1"  annoOffsetX="0"  annoOffsetY="0"  tint="#000000"  isTinted="0"  lineWeight="Normal"  userDefined="1" >
                   <gating:dimension gating:min="9270.732196288413"  gating:max="194370.71347541074"  yRatio="0.4744186046511628" >
                    <data-type:fcs-dimension data-type:name="Comp-BV421-A" />
                   </gating:dimension>
                 </gating:RectangleGate>
               </Gate>
             </Population>
             <Population name="Comp-PE-Cy7-A subset"  annotation=""  owningGroup="All Samples"  expanded="1"  sortPriority="10"  count="17" >
               <Graph smoothing="1"  backColor="#ffffff"  foreColor="#000000"  type="Histogram"  fast="1"  rowCount="0" >
                 <Axis dimension="x"  name="FSC-A"  label=""  auto="auto" />
                 <Axis dimension="y"  name=""  label=""  auto="auto" />
                 <GraphSettings level="5%"  smoothingHighResolution="1"  contourHighResolution="1"  histogramSmoothingCount="0"  graphResolution="256"  showOutliers="0"  drawLargeDots="0"  dotsToDraw="8000"  tint="le.chartfill.tinted.40"  lineWeight="le.lineweight.normal"  lineStyle="le.linestyle.solid" />
                 <GraphEnvironment showGrid="0"  showAxes="tnlTNL"  showGates="1"  showFreqOnPlots="1"  showGateNameOnPlots="1"  showMedians="0"  showUncomped="0"  addEventParam="0"  lastYAxisName="" >
                   <TextTraits font="SansSerif"  size="12"  name="Labels"  style="plain"  color="#000000"  background="#00ffffff"  just="left" />
                   <TextTraits font="SansSerif"  size="12"  name="LayoutGates"  style="plain"  color="#000000"  background="#00ffffff"  just="left" />
                   <TextTraits font="SansSerif"  size="10"  name="Numbers"  style="plain"  color="#000000"  background="#00ffffff"  just="left" />
                   <TextTraits font="SansSerif"  size="10"  name="Legend"  style="plain"  color="#000000"  background="#00ffffff"  just="left" />
                   <WindowPosition x="-9"  y="-9"  width="390"  height="520"  displayed="1"  panelState="---" />
                 </GraphEnvironment>
               </Graph>
               <Gate gating:id="ID373655241"  gating:parent_id="ID725195538" >
                 <gating:RectangleGate eventsInside="1"  annoOffsetX="0"  annoOffsetY="0"  tint="#000000"  isTinted="0"  lineWeight="Normal"  userDefined="1" >
                   <gating:dimension gating:min="14464.978455465967"  gating:max="211996.76396259444"  yRatio="0.41860465116279066" >
                    <data-type:fcs-dimension data-type:name="Comp-PE-Cy7-A" />
                   </gating:dimension>
                 </gating:RectangleGate>
               </Gate>
             </Population>
           </Subpopulations>
         </Population>
         <Population name="Live  macrophages"  annotation=""  owningGroup="All Samples"  expanded="1"  sortPriority="10"  count="43626" >
           <Graph smoothing="0"  backColor="#ffffff"  foreColor="#000000"  type="Pseudocolor"  fast="1"  rowCount="0" >
             <Axis dimension="x"  name="Comp-FITC-A"  label=""  auto="auto" />
             <Axis dimension="y"  name="Comp-PerCP-Cy5-5-A"  label=""  auto="auto" />
             <GraphSettings level="5%"  smoothingHighResolution="1"  contourHighResolution="1"  histogramSmoothingCount="0"  graphResolution="256"  showOutliers="0"  drawLargeDots="0"  dotsToDraw="8000"  tint="le.chartfill.tinted.40"  lineWeight="le.lineweight.normal"  lineStyle="le.linestyle.solid" />
             <GraphEnvironment showGrid="0"  showAxes="tnlTNL"  showGates="1"  showFreqOnPlots="1"  showGateNameOnPlots="1"  showMedians="0"  showUncomped="0"  addEventParam="0"  lastYAxisName="" >
               <TextTraits font="SansSerif"  size="12"  name="Labels"  style="plain"  color="#000000"  background="#00ffffff"  just="left" />
               <TextTraits font="SansSerif"  size="12"  name="LayoutGates"  style="plain"  color="#000000"  background="#00ffffff"  just="left" />
               <TextTraits font="SansSerif"  size="10"  name="Numbers"  style="plain"  color="#000000"  background="#00ffffff"  just="left" />
               <TextTraits font="SansSerif"  size="10"  name="Legend"  style="plain"  color="#000000"  background="#00ffffff"  just="left" />
               <WindowPosition x="-9"  y="-9"  width="390"  height="520"  displayed="0"  panelState="---" />
             </GraphEnvironment>
           </Graph>
           <Gate gating:id="ID781451659" >
             <gating:PolygonGate eventsInside="1"  annoOffsetX="3"  annoOffsetY="3"  tint="#000000"  isTinted="0"  lineWeight="Normal"  userDefined="1"  quadId="-1"  gateResolution="256" >
               <gating:dimension>
                 <data-type:fcs-dimension data-type:name="FSC-A" />
               </gating:dimension>
               <gating:dimension>
                 <data-type:fcs-dimension data-type:name="SSC-A" />
               </gating:dimension>
               <gating:vertex>
                 <gating:coordinate data-type:value="53317.4237288136" />
                 <gating:coordinate data-type:value="123146.7162790698" />
               </gating:vertex>
               <gating:vertex>
                 <gating:coordinate data-type:value="14440.1355932203" />
                 <gating:coordinate data-type:value="64621.5441860465" />
               </gating:vertex>
               <gating:vertex>
                 <gating:coordinate data-type:value="48874.3050847458" />
                 <gating:coordinate data-type:value="12192.7441860465" />
               </gating:vertex>
               <gating:vertex>
                 <gating:coordinate data-type:value="226599.0508474576" />
                 <gating:coordinate data-type:value="23166.2139534884" />
               </gating:vertex>
               <gating:vertex>
                 <gating:coordinate data-type:value="261033.220338983" />
                 <gating:coordinate data-type:value="93884.1302325581" />
               </gating:vertex>
               <gating:vertex>
                 <gating:coordinate data-type:value="232152.9491525424" />
                 <gating:coordinate data-type:value="229223.5906976744" />
               </gating:vertex>
               <gating:vertex>
                 <gating:coordinate data-type:value="85530.0338983051" />
                 <gating:coordinate data-type:value="181671.888372093" />
               </gating:vertex>
             </gating:PolygonGate>
           </Gate>
         </Population>
       </Subpopulations>
       <Group name="All Samples"  live="1"  role="ws.group.dlog.test"  key=""  synchronized="0"  foreground="#000000"  fontStyle="bold" >
         <Criteria/>
         <BlacklistedSamples>
           <SampleRef sampleID="15" />
           <SampleRef sampleID="13" />
           <SampleRef sampleID="14" />
           <SampleRef sampleID="11" />
           <SampleRef sampleID="12" />
           <SampleRef sampleID="3" />
           <SampleRef sampleID="2" />
           <SampleRef sampleID="1" />
           <SampleRef sampleID="10" />
           <SampleRef sampleID="7" />
           <SampleRef sampleID="6" />
           <SampleRef sampleID="5" />
           <SampleRef sampleID="4" />
           <SampleRef sampleID="9" />
           <SampleRef sampleID="8" />
         </BlacklistedSamples>
         <SampleRefs>
           <SampleRef sampleID="16" />
           <SampleRef sampleID="17" />
           <SampleRef sampleID="18" />
           <SampleRef sampleID="19" />
           <SampleRef sampleID="20" />
           <SampleRef sampleID="21" />
           <SampleRef sampleID="22" />
           <SampleRef sampleID="23" />
           <SampleRef sampleID="24" />
           <SampleRef sampleID="25" />
           <SampleRef sampleID="26" />
           <SampleRef sampleID="27" />
           <SampleRef sampleID="28" />
           <SampleRef sampleID="29" />
           <SampleRef sampleID="30" />
         </SampleRefs>
         <Keywords/>
       </Group>
     </GroupNode>
     <GroupNode name="Compensation"  annotation=""  owningGroup="Compensation"  expanded="1"  sortPriority="10"  count="-1" >
       <Graph smoothing="0"  backColor="#ffffff"  foreColor="#000000"  type="Pseudocolor"  fast="1"  rowCount="0" >
         <Axis dimension="x"  name=""  label=""  auto="auto" />
         <Axis dimension="y"  name=""  label=""  auto="auto" />
         <GraphSettings level="5%"  smoothingHighResolution="1"  contourHighResolution="1"  histogramSmoothingCount="0"  graphResolution="256"  showOutliers="0"  drawLargeDots="0"  dotsToDraw="8000"  tint="le.chartfill.tinted.40"  lineWeight="le.lineweight.normal"  lineStyle="le.linestyle.solid" />
         <GraphEnvironment showGrid="0"  showAxes="tnlTNL"  showGates="1"  showFreqOnPlots="1"  showGateNameOnPlots="1"  showMedians="0"  showUncomped="0"  addEventParam="0"  lastYAxisName="" >
           <TextTraits font="SansSerif"  size="12"  name="Labels"  style="plain"  color="#000000"  background="#00ffffff"  just="left" />
           <TextTraits font="SansSerif"  size="12"  name="LayoutGates"  style="plain"  color="#000000"  background="#00ffffff"  just="left" />
           <TextTraits font="SansSerif"  size="10"  name="Numbers"  style="plain"  color="#000000"  background="#00ffffff"  just="left" />
           <TextTraits font="SansSerif"  size="10"  name="Legend"  style="plain"  color="#000000"  background="#00ffffff"  just="left" />
           <WindowPosition x="0"  y="0"  width="0"  height="0"  displayed="0"  panelState="" />
         </GraphEnvironment>
       </Graph>
       <Group name="Compensation"  live="1"  role="ws.group.dlog.compensation"  key=""  synchronized="0"  foreground="#ff00ff"  fontStyle="bold" >
         <Criteria>
           <Criterion connector="And"  keyword="$FIL"  function="Contains"  value="unstained" />
           <Criterion connector="Or"  keyword="$FIL"  function="Contains"  value="comp" />
         </Criteria>
         <Keywords/>
       </Group>
     </GroupNode>
   </Groups>
   <SampleList>
     <Sample>
       <DataSet uri="file:/D:/Sheeba_lenovo/Desktop/Rv2231A%20phd%20contents/Experiment%20readings/FACS/SZ%20Activation%20markers/Act%20Mar%20FACS%20reading/NIoP_21022022_Tube_012.fcs"  sampleID="27" />
       <transforms:spilloverMatrix prefix="Comp-"  name="Acquisition-defined"  editable="0"  color="#c0c0c0"  version="FlowJo-10.0.7r2"  status="FINALIZED"  transforms:id="6e7400b1-06e6-452e-ac41-0bb7652b10b0"  suffix="" >
         <data-type:parameters>
           <data-type:parameter data-type:name="FITC-A" />
           <data-type:parameter data-type:name="PerCP-Cy5-5-A" />
           <data-type:parameter data-type:name="BV421-A" />
           <data-type:parameter data-type:name="BV711-A" />
           <data-type:parameter data-type:name="BV785-A" />
           <data-type:parameter data-type:name="APC-A" />
           <data-type:parameter data-type:name="APC-Cy7-A" />
           <data-type:parameter data-type:name="PE-A" />
           <data-type:parameter data-type:name="PE-Texas Red-A" />
           <data-type:parameter data-type:name="PE-Cy7-A" />
           <data-type:parameter data-type:name="BV605-A" />
         </data-type:parameters>
         <transforms:spillover data-type:parameter="FITC-A" >
           <transforms:coefficient data-type:parameter="FITC-A"  transforms:value="1" />
           <transforms:coefficient data-type:parameter="PerCP-Cy5-5-A"  transforms:value="0.0177399199" />
           <transforms:coefficient data-type:parameter="BV421-A"  transforms:value="0" />
           <transforms:coefficient data-type:parameter="BV711-A"  transforms:value="0" />
           <transforms:coefficient data-type:parameter="BV785-A"  transforms:value="0" />
           <transforms:coefficient data-type:parameter="APC-A"  transforms:value="0" />
           <transforms:coefficient data-type:parameter="APC-Cy7-A"  transforms:value="0" />
           <transforms:coefficient data-type:parameter="PE-A"  transforms:value="0" />
           <transforms:coefficient data-type:parameter="PE-Texas Red-A"  transforms:value="0" />
           <transforms:coefficient data-type:parameter="PE-Cy7-A"  transforms:value="0" />
           <transforms:coefficient data-type:parameter="BV605-A"  transforms:value="0" />
         </transforms:spillover>
         <transforms:spillover data-type:parameter="PerCP-Cy5-5-A" >
           <transforms:coefficient data-type:parameter="FITC-A"  transforms:value="0" />
           <transforms:coefficient data-type:parameter="PerCP-Cy5-5-A"  transforms:value="1" />
           <transforms:coefficient data-type:parameter="BV421-A"  transforms:value="0.0000596629" />
           <transforms:coefficient data-type:parameter="BV711-A"  transforms:value="0.0276329331" />
           <transforms:coefficient data-type:parameter="BV785-A"  transforms:value="0.0149078602" />
           <transforms:coefficient data-type:parameter="APC-A"  transforms:value="0.6808803082" />
           <transforms:coefficient data-type:parameter="APC-Cy7-A"  transforms:value="0.031718228" />
           <transforms:coefficient data-type:parameter="PE-A"  transforms:value="0.0250869878" />
           <transforms:coefficient data-type:parameter="PE-Texas Red-A"  transforms:value="0.0359359942" />
           <transforms:coefficient data-type:parameter="PE-Cy7-A"  transforms:value="0.3433800638" />
           <transforms:coefficient data-type:parameter="BV605-A"  transforms:value="0" />
         </transforms:spillover>
         <transforms:spillover data-type:parameter="BV421-A" >
           <transforms:coefficient data-type:parameter="FITC-A"  transforms:value="0" />
           <transforms:coefficient data-type:parameter="PerCP-Cy5-5-A"  transforms:value="0" />
           <transforms:coefficient data-type:parameter="BV421-A"  transforms:value="1" />
           <transforms:coefficient data-type:parameter="BV711-A"  transforms:value="0" />
           <transforms:coefficient data-type:parameter="BV785-A"  transforms:value="0.0009233321" />
           <transforms:coefficient data-type:parameter="APC-A"  transforms:value="0" />
           <transforms:coefficient data-type:parameter="APC-Cy7-A"  transforms:value="0" />
           <transforms:coefficient data-type:parameter="PE-A"  transforms:value="0" />
           <transforms:coefficient data-type:parameter="PE-Texas Red-A"  transforms:value="0" />
           <transforms:coefficient data-type:parameter="PE-Cy7-A"  transforms:value="0" />
           <transforms:coefficient data-type:parameter="BV605-A"  transforms:value="0.0249667875" />
         </transforms:spillover>
         <transforms:spillover data-type:parameter="BV711-A" >
           <transforms:coefficient data-type:parameter="FITC-A"  transforms:value="0.0001570731" />
           <transforms:coefficient data-type:parameter="PerCP-Cy5-5-A"  transforms:value="0.2336887568" />
           <transforms:coefficient data-type:parameter="BV421-A"  transforms:value="0.0036038668" />
           <transforms:coefficient data-type:parameter="BV711-A"  transforms:value="1" />
           <transforms:coefficient data-type:parameter="BV785-A"  transforms:value="0.8847332001" />
           <transforms:coefficient data-type:parameter="APC-A"  transforms:value="0.0557708405" />
           <transforms:coefficient data-type:parameter="APC-Cy7-A"  transforms:value="0.0832939297" />
           <transforms:coefficient data-type:parameter="PE-A"  transforms:value="0.0001795167" />
           <transforms:coefficient data-type:parameter="PE-Texas Red-A"  transforms:value="0.0002810287" />
           <transforms:coefficient data-type:parameter="PE-Cy7-A"  transforms:value="0.0296673961" />
           <transforms:coefficient data-type:parameter="BV605-A"  transforms:value="0" />
         </transforms:spillover>
         <transforms:spillover data-type:parameter="BV785-A" >
           <transforms:coefficient data-type:parameter="FITC-A"  transforms:value="0" />
           <transforms:coefficient data-type:parameter="PerCP-Cy5-5-A"  transforms:value="0.0010158685" />
           <transforms:coefficient data-type:parameter="BV421-A"  transforms:value="0.0015511833" />
           <transforms:coefficient data-type:parameter="BV711-A"  transforms:value="0.0112333139" />
           <transforms:coefficient data-type:parameter="BV785-A"  transforms:value="1" />
           <transforms:coefficient data-type:parameter="APC-A"  transforms:value="0.0003848378" />
           <transforms:coefficient data-type:parameter="APC-Cy7-A"  transforms:value="0.0267213993" />
           <transforms:coefficient data-type:parameter="PE-A"  transforms:value="0" />
           <transforms:coefficient data-type:parameter="PE-Texas Red-A"  transforms:value="0.0000812984" />
           <transforms:coefficient data-type:parameter="PE-Cy7-A"  transforms:value="0.0136010917" />
           <transforms:coefficient data-type:parameter="BV605-A"  transforms:value="0" />
         </transforms:spillover>
         <transforms:spillover data-type:parameter="APC-A" >
           <transforms:coefficient data-type:parameter="FITC-A"  transforms:value="0" />
           <transforms:coefficient data-type:parameter="PerCP-Cy5-5-A"  transforms:value="0.0074924901" />
           <transforms:coefficient data-type:parameter="BV421-A"  transforms:value="0" />
           <transforms:coefficient data-type:parameter="BV711-A"  transforms:value="0.0114517957" />
           <transforms:coefficient data-type:parameter="BV785-A"  transforms:value="0.0070971833" />
           <transforms:coefficient data-type:parameter="APC-A"  transforms:value="1" />
           <transforms:coefficient data-type:parameter="APC-Cy7-A"  transforms:value="0.05277998" />
           <transforms:coefficient data-type:parameter="PE-A"  transforms:value="0" />
           <transforms:coefficient data-type:parameter="PE-Texas Red-A"  transforms:value="0.0033807077" />
           <transforms:coefficient data-type:parameter="PE-Cy7-A"  transforms:value="0.0362909921" />
           <transforms:coefficient data-type:parameter="BV605-A"  transforms:value="0" />
         </transforms:spillover>
         <transforms:spillover data-type:parameter="APC-Cy7-A" >
           <transforms:coefficient data-type:parameter="FITC-A"  transforms:value="0" />
           <transforms:coefficient data-type:parameter="PerCP-Cy5-5-A"  transforms:value="0.0473792329" />
           <transforms:coefficient data-type:parameter="BV421-A"  transforms:value="0" />
           <transforms:coefficient data-type:parameter="BV711-A"  transforms:value="0" />
           <transforms:coefficient data-type:parameter="BV785-A"  transforms:value="0" />
           <transforms:coefficient data-type:parameter="APC-A"  transforms:value="0.1053819954" />
           <transforms:coefficient data-type:parameter="APC-Cy7-A"  transforms:value="1" />
           <transforms:coefficient data-type:parameter="PE-A"  transforms:value="0" />
           <transforms:coefficient data-type:parameter="PE-Texas Red-A"  transforms:value="0.1178745925" />
           <transforms:coefficient data-type:parameter="PE-Cy7-A"  transforms:value="0.1380108297" />
           <transforms:coefficient data-type:parameter="BV605-A"  transforms:value="0" />
         </transforms:spillover>
         <transforms:spillover data-type:parameter="PE-A" >
           <transforms:coefficient data-type:parameter="FITC-A"  transforms:value="0.0050227456" />
           <transforms:coefficient data-type:parameter="PerCP-Cy5-5-A"  transforms:value="0.090717122" />
           <transforms:coefficient data-type:parameter="BV421-A"  transforms:value="0" />
           <transforms:coefficient data-type:parameter="BV711-A"  transforms:value="0.0024432214" />
           <transforms:coefficient data-type:parameter="BV785-A"  transforms:value="0.0012697725" />
           <transforms:coefficient data-type:parameter="APC-A"  transforms:value="0" />
           <transforms:coefficient data-type:parameter="APC-Cy7-A"  transforms:value="0" />
           <transforms:coefficient data-type:parameter="PE-A"  transforms:value="1" />
           <transforms:coefficient data-type:parameter="PE-Texas Red-A"  transforms:value="1.2573978901" />
           <transforms:coefficient data-type:parameter="PE-Cy7-A"  transforms:value="0.0279417001" />
           <transforms:coefficient data-type:parameter="BV605-A"  transforms:value="0.0246423148" />
         </transforms:spillover>
         <transforms:spillover data-type:parameter="PE-Texas Red-A" >
           <transforms:coefficient data-type:parameter="FITC-A"  transforms:value="0.000375974" />
           <transforms:coefficient data-type:parameter="PerCP-Cy5-5-A"  transforms:value="0.1210433766" />
           <transforms:coefficient data-type:parameter="BV421-A"  transforms:value="0" />
           <transforms:coefficient data-type:parameter="BV711-A"  transforms:value="0.0037176183" />
           <transforms:coefficient data-type:parameter="BV785-A"  transforms:value="0.0018509269" />
           <transforms:coefficient data-type:parameter="APC-A"  transforms:value="0.0008717491" />
           <transforms:coefficient data-type:parameter="APC-Cy7-A"  transforms:value="0" />
           <transforms:coefficient data-type:parameter="PE-A"  transforms:value="0.0806173012" />
           <transforms:coefficient data-type:parameter="PE-Texas Red-A"  transforms:value="1" />
           <transforms:coefficient data-type:parameter="PE-Cy7-A"  transforms:value="0.038197428" />
           <transforms:coefficient data-type:parameter="BV605-A"  transforms:value="0.0216244534" />
         </transforms:spillover>
         <transforms:spillover data-type:parameter="PE-Cy7-A" >
           <transforms:coefficient data-type:parameter="FITC-A"  transforms:value="0" />
           <transforms:coefficient data-type:parameter="PerCP-Cy5-5-A"  transforms:value="0.0133152986" />
           <transforms:coefficient data-type:parameter="BV421-A"  transforms:value="0" />
           <transforms:coefficient data-type:parameter="BV711-A"  transforms:value="0.0014915437" />
           <transforms:coefficient data-type:parameter="BV785-A"  transforms:value="0.0486353301" />
           <transforms:coefficient data-type:parameter="APC-A"  transforms:value="0" />
           <transforms:coefficient data-type:parameter="APC-Cy7-A"  transforms:value="0.019005876" />
           <transforms:coefficient data-type:parameter="PE-A"  transforms:value="0.0070814276" />
           <transforms:coefficient data-type:parameter="PE-Texas Red-A"  transforms:value="0.0137762884" />
           <transforms:coefficient data-type:parameter="PE-Cy7-A"  transforms:value="1" />
           <transforms:coefficient data-type:parameter="BV605-A"  transforms:value="0.0056455089" />
         </transforms:spillover>
         <transforms:spillover data-type:parameter="BV605-A" >
           <transforms:coefficient data-type:parameter="FITC-A"  transforms:value="0" />
           <transforms:coefficient data-type:parameter="PerCP-Cy5-5-A"  transforms:value="0.0303451866" />
           <transforms:coefficient data-type:parameter="BV421-A"  transforms:value="0" />
           <transforms:coefficient data-type:parameter="BV711-A"  transforms:value="0.2043673992" />
           <transforms:coefficient data-type:parameter="BV785-A"  transforms:value="0.1155797169" />
           <transforms:coefficient data-type:parameter="APC-A"  transforms:value="0.0013940793" />
           <transforms:coefficient data-type:parameter="APC-Cy7-A"  transforms:value="0" />
           <transforms:coefficient data-type:parameter="PE-A"  transforms:value="0.1554068029" />
           <transforms:coefficient data-type:parameter="PE-Texas Red-A"  transforms:value="0.8320244551" />
           <transforms:coefficient data-type:parameter="PE-Cy7-A"  transforms:value="0.0462897308" />
           <transforms:coefficient data-type:parameter="BV605-A"  transforms:value="1" />
         </transforms:spillover>
       </transforms:spilloverMatrix>
       <Transformations>
         <transforms:linear transforms:minRange="0"  transforms:maxRange="262144"  gain="1" >
           <data-type:parameter data-type:name="FSC-A" />
         </transforms:linear>
         <transforms:linear transforms:minRange="0"  transforms:maxRange="262144"  gain="1" >
           <data-type:parameter data-type:name="FSC-H" />
         </transforms:linear>
         <transforms:linear transforms:minRange="0"  transforms:maxRange="262144"  gain="1" >
           <data-type:parameter data-type:name="FSC-W" />
         </transforms:linear>
         <transforms:linear transforms:minRange="0"  transforms:maxRange="262144"  gain="1" >
           <data-type:parameter data-type:name="SSC-A" />
         </transforms:linear>
         <transforms:linear transforms:minRange="0"  transforms:maxRange="262144"  gain="1" >
           <data-type:parameter data-type:name="SSC-H" />
         </transforms:linear>
         <transforms:linear transforms:minRange="0"  transforms:maxRange="262144"  gain="1" >
           <data-type:parameter data-type:name="SSC-W" />
         </transforms:linear>
         <transforms:biex transforms:length="256"  transforms:maxRange="26214400.002917748"  transforms:neg="0"  transforms:width="-100"  transforms:pos="6.418539922" >
           <data-type:parameter data-type:name="FITC-A" />
         </transforms:biex>
         <transforms:biex transforms:length="256"  transforms:maxRange="262144.0000291775"  transforms:neg="0"  transforms:width="-100"  transforms:pos="4.418539922" >
           <data-type:parameter data-type:name="PerCP-Cy5-5-A" />
         </transforms:biex>
         <transforms:biex transforms:length="256"  transforms:maxRange="262144000.02917802"  transforms:neg="0"  transforms:width="-100"  transforms:pos="7.418539922" >
           <data-type:parameter data-type:name="BV421-A" />
         </transforms:biex>
         <transforms:biex transforms:length="256"  transforms:maxRange="262144.0000291775"  transforms:neg="0"  transforms:width="-100"  transforms:pos="4.418539922" >
           <data-type:parameter data-type:name="BV711-A" />
         </transforms:biex>
         <transforms:biex transforms:length="256"  transforms:maxRange="262144.0000291775"  transforms:neg="0"  transforms:width="-100"  transforms:pos="4.418539922" >
           <data-type:parameter data-type:name="BV785-A" />
         </transforms:biex>
         <transforms:biex transforms:length="256"  transforms:maxRange="2621440000.29178"  transforms:neg="0"  transforms:width="-100"  transforms:pos="8.418539922" >
           <data-type:parameter data-type:name="APC-A" />
         </transforms:biex>
         <transforms:biex transforms:length="256"  transforms:maxRange="828516746.9264475"  transforms:neg="0"  transforms:width="-100"  transforms:pos="7.9183012913" >
           <data-type:parameter data-type:name="APC-Cy7-A" />
         </transforms:biex>
         <transforms:biex transforms:length="256"  transforms:maxRange="262144.0000291775"  transforms:neg="0"  transforms:width="-100"  transforms:pos="4.418539922" >
           <data-type:parameter data-type:name="PE-A" />
         </transforms:biex>
         <transforms:biex transforms:length="256"  transforms:maxRange="262144.0000291775"  transforms:neg="0"  transforms:width="-100"  transforms:pos="4.418539922" >
           <data-type:parameter data-type:name="PE-Texas Red-A" />
         </transforms:biex>
         <transforms:biex transforms:length="256"  transforms:maxRange="82897211.5039447"  transforms:neg="0"  transforms:width="-100"  transforms:pos="6.918539922" >
           <data-type:parameter data-type:name="PE-Cy7-A" />
         </transforms:biex>
         <transforms:biex transforms:length="256"  transforms:maxRange="262144.0000291775"  transforms:neg="0"  transforms:width="-100"  transforms:pos="4.418539922" >
           <data-type:parameter data-type:name="BV605-A" />
         </transforms:biex>
         <transforms:linear transforms:minRange="0"  transforms:maxRange="32"  gain="1" >
           <data-type:parameter data-type:name="Time" />
         </transforms:linear>
         <transforms:biex transforms:length="256"  transforms:maxRange="26214400.002917748"  transforms:neg="0"  transforms:width="-100"  transforms:pos="6.418539922" >
           <data-type:parameter data-type:name="Comp-FITC-A" />
         </transforms:biex>
         <transforms:biex transforms:length="256"  transforms:maxRange="262144.0000291775"  transforms:neg="0"  transforms:width="-100"  transforms:pos="4.418539922" >
           <data-type:parameter data-type:name="Comp-PerCP-Cy5-5-A" />
         </transforms:biex>
         <transforms:biex transforms:length="256"  transforms:maxRange="262144000.02917802"  transforms:neg="0"  transforms:width="-100"  transforms:pos="7.418539922" >
           <data-type:parameter data-type:name="Comp-BV421-A" />
         </transforms:biex>
         <transforms:biex transforms:length="256"  transforms:maxRange="262144.0000291775"  transforms:neg="0"  transforms:width="-100"  transforms:pos="4.418539922" >
           <data-type:parameter data-type:name="Comp-BV711-A" />
         </transforms:biex>
         <transforms:biex transforms:length="256"  transforms:maxRange="262144.0000291775"  transforms:neg="0"  transforms:width="-100"  transforms:pos="4.418539922" >
           <data-type:parameter data-type:name="Comp-BV785-A" />
         </transforms:biex>
         <transforms:biex transforms:length="256"  transforms:maxRange="2621440000.29178"  transforms:neg="0"  transforms:width="-100"  transforms:pos="8.418539922" >
           <data-type:parameter data-type:name="Comp-APC-A" />
         </transforms:biex>
         <transforms:biex transforms:length="256"  transforms:maxRange="828516746.9264475"  transforms:neg="0"  transforms:width="-100"  transforms:pos="7.9183012913" >
           <data-type:parameter data-type:name="Comp-APC-Cy7-A" />
         </transforms:biex>
         <transforms:biex transforms:length="256"  transforms:maxRange="262144.0000291775"  transforms:neg="0"  transforms:width="-100"  transforms:pos="4.418539922" >
           <data-type:parameter data-type:name="Comp-PE-A" />
         </transforms:biex>
         <transforms:biex transforms:length="256"  transforms:maxRange="262144.0000291775"  transforms:neg="0"  transforms:width="-100"  transforms:pos="4.418539922" >
           <data-type:parameter data-type:name="Comp-PE-Texas Red-A" />
         </transforms:biex>
         <transforms:biex transforms:length="256"  transforms:maxRange="82897211.5039447"  transforms:neg="0"  transforms:width="-100"  transforms:pos="6.918539922" >
           <data-type:parameter data-type:name="Comp-PE-Cy7-A" />
         </transforms:biex>
         <transforms:biex transforms:length="256"  transforms:maxRange="262144.0000291775"  transforms:neg="0"  transforms:width="-100"  transforms:pos="4.418539922" >
           <data-type:parameter data-type:name="Comp-BV605-A" />
         </transforms:biex>
       </Transformations>
       <Keywords>
         <Keyword name="CST REGULATORY STATUS"  value="RUO Performance Check" />
         <Keyword name="CST PERFORMANCE EXPIRED"  value="2021-06-25T12:07:13+05:30" />
         <Keyword name="CST BEADS EXPIRED"  value="False" />
         <Keyword name="CST BASELINE DATE"  value="2021-06-24T12:02:38+05:30" />
         <Keyword name="CST SETUP DATE"  value="2021-06-24T12:07:13+05:30" />
         <Keyword name="CYTOMETER CONFIG CREATE DATE"  value="2016-07-26T15:20:34+05:30" />
         <Keyword name="CYTOMETER CONFIG NAME"  value="X20- 2-Blue 3-Red 6-Violet 5-Yel Gr 2-UV (658226R1)" />
         <Keyword name="CST BEADS LOT ID"  value="86415" />
         <Keyword name="CST SETUP STATUS"  value="SUCCESS WITH WARNING" />
         <Keyword name="P18MS"  value="0" />
         <Keyword name="P18BS"  value="0" />
         <Keyword name="$P18G"  value="1.0" />
         <Keyword name="$P18E"  value="0,0" />
         <Keyword name="$P18B"  value="32" />
         <Keyword name="$P18R"  value="128" />
         <Keyword name="$P18N"  value="Time" />
         <Keyword name="P17MS"  value="0" />
         <Keyword name="P17BS"  value="175" />
         <Keyword name="P17DISPLAY"  value="LOG" />
         <Keyword name="$P17G"  value="1.0" />
         <Keyword name="$P17V"  value="648" />
         <Keyword name="$P17E"  value="0,0" />
         <Keyword name="$P17B"  value="32" />
         <Keyword name="$P17R"  value="262144" />
         <Keyword name="$P17N"  value="BV605-A" />
         <Keyword name="P16MS"  value="0" />
         <Keyword name="P16BS"  value="2637" />
         <Keyword name="P16DISPLAY"  value="LOG" />
         <Keyword name="$P16G"  value="1.0" />
         <Keyword name="$P16V"  value="922" />
         <Keyword name="$P16E"  value="0,0" />
         <Keyword name="$P16B"  value="32" />
         <Keyword name="$P16R"  value="262144" />
         <Keyword name="$P16N"  value="PE-Cy7-A" />
         <Keyword name="P15MS"  value="0" />
         <Keyword name="P15BS"  value="24937" />
         <Keyword name="P15DISPLAY"  value="LOG" />
         <Keyword name="$P15G"  value="1.0" />
         <Keyword name="$P15V"  value="838" />
         <Keyword name="$P15E"  value="0,0" />
         <Keyword name="$P15B"  value="32" />
         <Keyword name="$P15R"  value="262144" />
         <Keyword name="$P15N"  value="PE-Texas Red-A" />
         <Keyword name="P14MS"  value="0" />
         <Keyword name="P14BS"  value="1849" />
         <Keyword name="P14DISPLAY"  value="LOG" />
         <Keyword name="$P14G"  value="1.0" />
         <Keyword name="$P14V"  value="751" />
         <Keyword name="$P14E"  value="0,0" />
         <Keyword name="$P14B"  value="32" />
         <Keyword name="$P14R"  value="262144" />
         <Keyword name="$P14N"  value="PE-A" />
         <Keyword name="P13MS"  value="0" />
         <Keyword name="P13BS"  value="1430" />
         <Keyword name="P13DISPLAY"  value="LOG" />
         <Keyword name="$P13G"  value="1.0" />
         <Keyword name="$P13V"  value="769" />
         <Keyword name="$P13E"  value="0,0" />
         <Keyword name="$P13B"  value="32" />
         <Keyword name="$P13R"  value="262144" />
         <Keyword name="$P13N"  value="APC-Cy7-A" />
         <Keyword name="P12MS"  value="0" />
         <Keyword name="P12BS"  value="8070" />
         <Keyword name="P12DISPLAY"  value="LOG" />
         <Keyword name="$P12G"  value="1.0" />
         <Keyword name="$P12V"  value="790" />
         <Keyword name="$P12E"  value="0,0" />
         <Keyword name="$P12B"  value="32" />
         <Keyword name="$P12R"  value="262144" />
         <Keyword name="$P12N"  value="APC-A" />
         <Keyword name="P11MS"  value="0" />
         <Keyword name="P11BS"  value="1287" />
         <Keyword name="P11DISPLAY"  value="LOG" />
         <Keyword name="$P11G"  value="1.0" />
         <Keyword name="$P11V"  value="805" />
         <Keyword name="$P11E"  value="0,0" />
         <Keyword name="$P11B"  value="32" />
         <Keyword name="$P11R"  value="262144" />
         <Keyword name="$P11N"  value="BV785-A" />
         <Keyword name="P10MS"  value="0" />
         <Keyword name="P10BS"  value="660" />
         <Keyword name="P10DISPLAY"  value="LOG" />
         <Keyword name="$P10G"  value="1.0" />
         <Keyword name="$P10V"  value="830" />
         <Keyword name="$P10E"  value="0,0" />
         <Keyword name="$P10B"  value="32" />
         <Keyword name="$P10R"  value="262144" />
         <Keyword name="$P10N"  value="BV711-A" />
         <Keyword name="P9MS"  value="0" />
         <Keyword name="P9BS"  value="136" />
         <Keyword name="P9DISPLAY"  value="LOG" />
         <Keyword name="$P9G"  value="1.0" />
         <Keyword name="$P9V"  value="384" />
         <Keyword name="$P9E"  value="0,0" />
         <Keyword name="$P9B"  value="32" />
         <Keyword name="$P9R"  value="262144" />
         <Keyword name="$P9N"  value="BV421-A" />
         <Keyword name="P8MS"  value="0" />
         <Keyword name="P8BS"  value="1114" />
         <Keyword name="P8DISPLAY"  value="LOG" />
         <Keyword name="$P8G"  value="1.0" />
         <Keyword name="$P8V"  value="799" />
         <Keyword name="$P8E"  value="0,0" />
         <Keyword name="$P8B"  value="32" />
         <Keyword name="$P8R"  value="262144" />
         <Keyword name="$P8N"  value="PerCP-Cy5-5-A" />
         <Keyword name="P7MS"  value="0" />
         <Keyword name="P7BS"  value="0" />
         <Keyword name="P7DISPLAY"  value="LOG" />
         <Keyword name="$P7G"  value="1.0" />
         <Keyword name="$P7V"  value="571" />
         <Keyword name="$P7E"  value="0,0" />
         <Keyword name="$P7B"  value="32" />
         <Keyword name="$P7R"  value="262144" />
         <Keyword name="$P7N"  value="FITC-A" />
         <Keyword name="P6MS"  value="0" />
         <Keyword name="P6BS"  value="-1" />
         <Keyword name="$P6G"  value="1.0" />
         <Keyword name="$P6V"  value="255" />
         <Keyword name="$P6E"  value="0,0" />
         <Keyword name="$P6B"  value="32" />
         <Keyword name="$P6R"  value="262144" />
         <Keyword name="$P6N"  value="SSC-W" />
         <Keyword name="P5MS"  value="0" />
         <Keyword name="P5BS"  value="0" />
         <Keyword name="P5DISPLAY"  value="LIN" />
         <Keyword name="$P5G"  value="1.0" />
         <Keyword name="$P5V"  value="255" />
         <Keyword name="$P5E"  value="0,0" />
         <Keyword name="$P5B"  value="32" />
         <Keyword name="$P5R"  value="262144" />
         <Keyword name="$P5N"  value="SSC-H" />
         <Keyword name="P4MS"  value="0" />
         <Keyword name="P4BS"  value="0" />
         <Keyword name="P4DISPLAY"  value="LIN" />
         <Keyword name="$P4G"  value="1.0" />
         <Keyword name="$P4V"  value="255" />
         <Keyword name="$P4E"  value="0,0" />
         <Keyword name="$P4B"  value="32" />
         <Keyword name="$P4R"  value="262144" />
         <Keyword name="$P4N"  value="SSC-A" />
         <Keyword name="P3MS"  value="0" />
         <Keyword name="P3BS"  value="-1" />
         <Keyword name="$P3G"  value="1.0" />
         <Keyword name="$P3V"  value="382" />
         <Keyword name="$P3E"  value="0,0" />
         <Keyword name="$P3B"  value="32" />
         <Keyword name="$P3R"  value="262144" />
         <Keyword name="$P3N"  value="FSC-W" />
         <Keyword name="P2MS"  value="0" />
         <Keyword name="P2BS"  value="0" />
         <Keyword name="P2DISPLAY"  value="LIN" />
         <Keyword name="$P2G"  value="1.0" />
         <Keyword name="$P2V"  value="382" />
         <Keyword name="$P2E"  value="0,0" />
         <Keyword name="$P2B"  value="32" />
         <Keyword name="$P2R"  value="262144" />
         <Keyword name="$P2N"  value="FSC-H" />
         <Keyword name="P1MS"  value="0" />
         <Keyword name="P1BS"  value="0" />
         <Keyword name="P1DISPLAY"  value="LIN" />
         <Keyword name="$P1G"  value="1.0" />
         <Keyword name="$P1V"  value="382" />
         <Keyword name="$P1E"  value="0,0" />
         <Keyword name="$P1B"  value="32" />
         <Keyword name="$P1R"  value="262144" />
         <Keyword name="$P1N"  value="FSC-A" />
         <Keyword name="THRESHOLD"  value="(FSC,21789).OR.(SSC,22194)" />
         <Keyword name="APPLY COMPENSATION"  value="TRUE" />
         <Keyword name="SPILL"  value="11,FITC-A,PerCP-Cy5-5-A,BV421-A,BV711-A,BV785-A,APC-A,APC-Cy7-A,PE-A,PE-Texas Red-A,PE-Cy7-A,BV605-A,1,0.01773991978294143,0,0,0,0,0,0,0,0,0,0,1,0.000059662864410670415,0.027632932588662736,0.0149078599391831,0.6808803183216209,0.03171822812736679,0.025086987696912737,0.03593599295720404,0.34338006159071427,0,0,0,1,0,0.0009233320995408038,0,0,0,0,0,0.024966788172583413,0.00015707307806841749,0.23368875825051041,0.003603866740396726,1,0.884733178731424,0.05577084223197254,0.08329392754858667,0.00017951673356347684,0.0002810287156811922,0.029667395975163623,0,0,0.0010158685583256395,0.0015511832833019965,0.01123331391742092,1,0.00038483783778622,0.02672139900583887,0,0.00008129843613316926,0.013601092112762475,0,0,0.007492490150217019,0,0.011451795831202148,0.007097183196597114,1,0.05277998014316061,0,0.003380707687419291,0.03629099279470513,0,0,0.0473792324775678,0,0,0,0.10538199492616512,1,0,0.11787459313177094,0.1380108226621914,0,0.005022745368662685,0.09071712374378618,0,0.0024432214399681116,0.001269772480115489,0,0,1,1.2573978619771142,0.027941700032828205,0.024642315308162452,0.00037597398713913,0.12104337402122853,0,0.0037176182957050037,0.001850926856506514,0.0008717490967422755,0,0.08061730454049006,1,0.0381974263416643,0.021624453859144195,0,0.013315298658034292,0,0.00149154377601932,0.04863533060059053,0,0.019005876666687495,0.00708142777538022,0.01377628798021453,1,0.005645508911684156,0,0.030345186598024765,0,0.20436740526648003,0.11557971837514742,0.0013940792911647467,0,0.15540680690165837,0.83202445212474,0.04628972988179252,1" />
         <Keyword name="$TIMESTEP"  value="0.01" />
         <Keyword name="LASER5ASF"  value="0.58" />
         <Keyword name="LASER5DELAY"  value="149.98" />
         <Keyword name="LASER5NAME"  value="YELLGRN" />
         <Keyword name="LASER4ASF"  value="0.84" />
         <Keyword name="LASER4DELAY"  value="36.71" />
         <Keyword name="LASER4NAME"  value="VIOLET" />
         <Keyword name="LASER3ASF"  value="0.70" />
         <Keyword name="LASER3DELAY"  value="74.56" />
         <Keyword name="LASER3NAME"  value="UV" />
         <Keyword name="LASER2ASF"  value="0.83" />
         <Keyword name="LASER2DELAY"  value="112.32" />
         <Keyword name="LASER2NAME"  value="RED" />
         <Keyword name="LASER1ASF"  value="0.76" />
         <Keyword name="LASER1DELAY"  value="0.00" />
         <Keyword name="LASER1NAME"  value="BLUE" />
         <Keyword name="$INST"  value=" " />
         <Keyword name="AUTOBS"  value="TRUE" />
         <Keyword name="FSC ASF"  value="0.65" />
         <Keyword name="$OP"  value="Administrator" />
         <Keyword name="EXPORT TIME"  value="10-MAR-2022-14:24:55" />
         <Keyword name="EXPORT USER NAME"  value="Administrator" />
         <Keyword name="WINDOW EXTENSION"  value="10.00" />
         <Keyword name="CYTNUM"  value="H658226R1036" />
         <Keyword name="SETTINGS"  value="Cytometer" />
         <Keyword name="$CYT"  value="LSRFortessa" />
         <Keyword name="$ETIM"  value="11:00:14" />
         <Keyword name="$BTIM"  value="10:58:41" />
         <Keyword name="$DATE"  value="23-FEB-2022" />
         <Keyword name="GUID"  value="fcaa01d4-ce3e-4177-905a-c7d60db8a491" />
         <Keyword name="EXPERIMENT NAME"  value="BCG_Matrix-June" />
         <Keyword name="$SRC"  value="NIoP_21022022" />
         <Keyword name="TUBE NAME"  value="Tube_012" />
         <Keyword name="CREATOR"  value="BD FACSDiva Software Version 8.0.2" />
         <Keyword name="$NEXTDATA"  value="0" />
         <Keyword name="$DATATYPE"  value="F" />
         <Keyword name="$BYTEORD"  value="4,3,2,1" />
         <Keyword name="$MODE"  value="L" />
         <Keyword name="$PAR"  value="18" />
         <Keyword name="$TOT"  value="50000              " />
         <Keyword name="$SYS"  value="Windows 7 6.1" />
         <Keyword name="$FIL"  value="NIoP_21022022_Tube_012.fcs" />
         <Keyword name="$ENDDATA"  value="3604824            " />
         <Keyword name="$BEGINDATA"  value="4825" />
         <Keyword name="$ENDSTEXT"  value="0" />
         <Keyword name="$BEGINSTEXT"  value="0" />
         <Keyword name="$ENDANALYSIS"  value="0" />
         <Keyword name="$BEGINANALYSIS"  value="0" />
         <Keyword name="FJ_FCS_VERSION"  value="3.1" />
         <Keyword name="$P1S"  value="" />
         <Keyword name="$P2S"  value="" />
         <Keyword name="$P3S"  value="" />
         <Keyword name="$P4S"  value="" />
         <Keyword name="$P5S"  value="" />
         <Keyword name="$P6S"  value="" />
         <Keyword name="$P7S"  value="" />
         <Keyword name="$P8S"  value="" />
         <Keyword name="$P9S"  value="" />
         <Keyword name="$P10S"  value="" />
         <Keyword name="$P11S"  value="" />
         <Keyword name="$P12S"  value="" />
         <Keyword name="$P13S"  value="" />
         <Keyword name="$P14S"  value="" />
         <Keyword name="$P15S"  value="" />
         <Keyword name="$P16S"  value="" />
         <Keyword name="$P17S"  value="" />
         <Keyword name="$P18S"  value="" />
         <Keyword name="$P19N"  value="Comp-FITC-A" />
         <Keyword name="$P19S"  value="" />
         <Keyword name="$P19R"  value="26214400" />
         <Keyword name="$P20N"  value="Comp-PerCP-Cy5-5-A" />
         <Keyword name="$P20S"  value="" />
         <Keyword name="$P20R"  value="262144" />
         <Keyword name="$P21N"  value="Comp-BV421-A" />
         <Keyword name="$P21S"  value="" />
         <Keyword name="$P21R"  value="262144000" />
         <Keyword name="$P22N"  value="Comp-BV711-A" />
         <Keyword name="$P22S"  value="" />
         <Keyword name="$P22R"  value="262144" />
         <Keyword name="$P23N"  value="Comp-BV785-A" />
         <Keyword name="$P23S"  value="" />
         <Keyword name="$P23R"  value="262144" />
         <Keyword name="$P24N"  value="Comp-APC-A" />
         <Keyword name="$P24S"  value="" />
         <Keyword name="$P24R"  value="2147483647" />
         <Keyword name="$P25N"  value="Comp-APC-Cy7-A" />
         <Keyword name="$P25S"  value="" />
         <Keyword name="$P25R"  value="828516746" />
         <Keyword name="$P26N"  value="Comp-PE-A" />
         <Keyword name="$P26S"  value="" />
         <Keyword name="$P26R"  value="262144" />
         <Keyword name="$P27N"  value="Comp-PE-Texas Red-A" />
         <Keyword name="$P27S"  value="" />
         <Keyword name="$P27R"  value="262144" />
         <Keyword name="$P28N"  value="Comp-PE-Cy7-A" />
         <Keyword name="$P28S"  value="" />
         <Keyword name="$P28R"  value="82897211" />
         <Keyword name="$P29N"  value="Comp-BV605-A" />
         <Keyword name="$P29S"  value="" />
         <Keyword name="$P29R"  value="262144" />
       </Keywords>
       <SampleNode name="NIoP_21022022_Tube_012.fcs"  annotation=""  owningGroup=""  expanded="1"  sortPriority="10"  count="50000"  sampleID="27" >
         <Graph smoothing="0"  backColor="#ffffff"  foreColor="#000000"  type="Pseudocolor"  fast="1"  rowCount="50000" >
           <Axis dimension="x"  name="FSC-A"  label=""  auto="auto" />
           <Axis dimension="y"  name="SSC-A"  label=""  auto="auto" />
           <GraphSettings level="5%"  smoothingHighResolution="1"  contourHighResolution="1"  histogramSmoothingCount="0"  graphResolution="256"  showOutliers="0"  drawLargeDots="0"  dotsToDraw="8000"  tint="le.chartfill.tinted.40"  lineWeight="le.lineweight.normal"  lineStyle="le.linestyle.solid" />
           <GraphEnvironment showGrid="0"  showAxes="tnlTNL"  showGates="1"  showFreqOnPlots="1"  showGateNameOnPlots="1"  showMedians="0"  showUncomped="0"  addEventParam="0"  lastYAxisName="" >
             <TextTraits font="SansSerif"  size="12"  name="Labels"  style="plain"  color="#000000"  background="#00ffffff"  just="left" />
             <TextTraits font="SansSerif"  size="12"  name="LayoutGates"  style="plain"  color="#000000"  background="#00ffffff"  just="left" />
             <TextTraits font="SansSerif"  size="10"  name="Numbers"  style="plain"  color="#000000"  background="#00ffffff"  just="left" />
             <TextTraits font="SansSerif"  size="10"  name="Legend"  style="plain"  color="#000000"  background="#00ffffff"  just="left" />
             <WindowPosition x="0"  y="0"  width="0"  height="0"  displayed="0"  panelState="" />
           </GraphEnvironment>
         </Graph>
         <Subpopulations>
           <Population name="Comp-FITC-A subset"  annotation=""  owningGroup="All Samples"  expanded="1"  sortPriority="10"  count="14292" >
             <Graph smoothing="1"  backColor="#ffffff"  foreColor="#000000"  type="Histogram"  fast="1"  rowCount="50000" >
               <Axis dimension="x"  name="Comp-PerCP-Cy5-5-A"  label=""  auto="auto" />
               <Axis dimension="y"  name=""  label=""  auto="auto" />
               <GraphSettings level="5%"  smoothingHighResolution="1"  contourHighResolution="1"  histogramSmoothingCount="0"  graphResolution="256"  showOutliers="0"  drawLargeDots="0"  dotsToDraw="8000"  tint="le.chartfill.tinted.40"  lineWeight="le.lineweight.normal"  lineStyle="le.linestyle.solid" />
               <GraphEnvironment showGrid="0"  showAxes="tnlTNL"  showGates="1"  showFreqOnPlots="1"  showGateNameOnPlots="1"  showMedians="0"  showUncomped="0"  addEventParam="0"  lastYAxisName="" >
                 <TextTraits font="SansSerif"  size="12"  name="Labels"  style="plain"  color="#000000"  background="#00ffffff"  just="left" />
                 <TextTraits font="SansSerif"  size="12"  name="LayoutGates"  style="plain"  color="#000000"  background="#00ffffff"  just="left" />
                 <TextTraits font="SansSerif"  size="10"  name="Numbers"  style="plain"  color="#000000"  background="#00ffffff"  just="left" />
                 <TextTraits font="SansSerif"  size="10"  name="Legend"  style="plain"  color="#000000"  background="#00ffffff"  just="left" />
                 <WindowPosition x="-9"  y="-9"  width="390"  height="520"  displayed="1"  panelState="---" />
               </GraphEnvironment>
             </Graph>
             <Gate gating:id="ID1995531408" >
               <gating:RectangleGate eventsInside="1"  annoOffsetX="0"  annoOffsetY="0"  tint="#000000"  isTinted="0"  lineWeight="Normal"  userDefined="1" >
                 <gating:dimension gating:min="20132.161025446123"  gating:max="202992.66995385083"  yRatio="0.255813953488372" >
                   <data-type:fcs-dimension data-type:name="Comp-FITC-A" />
                 </gating:dimension>
               </gating:RectangleGate>
             </Gate>
             <Subpopulations>
               <Population name="Comp-APC-A subset"  annotation=""  owningGroup="All Samples"  expanded="1"  sortPriority="10"  count="1277" >
                 <Graph smoothing="1"  backColor="#ffffff"  foreColor="#000000"  type="Histogram"  fast="1"  rowCount="50000" >
                   <Axis dimension="x"  name="FSC-A"  label=""  auto="auto" />
                   <Axis dimension="y"  name=""  label=""  auto="auto" />
                   <GraphSettings level="5%"  smoothingHighResolution="1"  contourHighResolution="1"  histogramSmoothingCount="0"  graphResolution="256"  showOutliers="0"  drawLargeDots="0"  dotsToDraw="8000"  tint="le.chartfill.tinted.40"  lineWeight="le.lineweight.normal"  lineStyle="le.linestyle.solid" />
                   <GraphEnvironment showGrid="0"  showAxes="tnlTNL"  showGates="1"  showFreqOnPlots="1"  showGateNameOnPlots="1"  showMedians="0"  showUncomped="0"  addEventParam="0"  lastYAxisName="" >
                    <TextTraits font="SansSerif"  size="12"  name="Labels"  style="plain"  color="#000000"  background="#00ffffff"  just="left" />
                    <TextTraits font="SansSerif"  size="12"  name="LayoutGates"  style="plain"  color="#000000"  background="#00ffffff"  just="left" />
                    <TextTraits font="SansSerif"  size="10"  name="Numbers"  style="plain"  color="#000000"  background="#00ffffff"  just="left" />
                    <TextTraits font="SansSerif"  size="10"  name="Legend"  style="plain"  color="#000000"  background="#00ffffff"  just="left" />
                    <WindowPosition x="-9"  y="-9"  width="390"  height="520"  displayed="1"  panelState="---" />
                   </GraphEnvironment>
                 </Graph>
                 <Gate gating:id="ID1644259057"  gating:parent_id="ID1995531408" >
                   <gating:RectangleGate eventsInside="1"  annoOffsetX="0"  annoOffsetY="0"  tint="#000000"  isTinted="0"  lineWeight="Normal"  userDefined="1" >
                    <gating:dimension gating:min="55585.44721870579"  gating:max="163391.41276640567"  yRatio="0.4279069767441861" >
                    <data-type:fcs-dimension data-type:name="Comp-APC-A" />
                    </gating:dimension>
                   </gating:RectangleGate>
                 </Gate>
               </Population>
               <Population name="Comp-APC-Cy7-A subset"  annotation=""  owningGroup="All Samples"  expanded="1"  sortPriority="10"  count="124" >
                 <Graph smoothing="1"  backColor="#ffffff"  foreColor="#000000"  type="Histogram"  fast="1"  rowCount="50000" >
                   <Axis dimension="x"  name="FSC-A"  label=""  auto="auto" />
                   <Axis dimension="y"  name=""  label=""  auto="auto" />
                   <GraphSettings level="5%"  smoothingHighResolution="1"  contourHighResolution="1"  histogramSmoothingCount="0"  graphResolution="256"  showOutliers="0"  drawLargeDots="0"  dotsToDraw="8000"  tint="le.chartfill.tinted.40"  lineWeight="le.lineweight.normal"  lineStyle="le.linestyle.solid" />
                   <GraphEnvironment showGrid="0"  showAxes="tnlTNL"  showGates="1"  showFreqOnPlots="1"  showGateNameOnPlots="1"  showMedians="0"  showUncomped="0"  addEventParam="0"  lastYAxisName="" >
                    <TextTraits font="SansSerif"  size="12"  name="Labels"  style="plain"  color="#000000"  background="#00ffffff"  just="left" />
                    <TextTraits font="SansSerif"  size="12"  name="LayoutGates"  style="plain"  color="#000000"  background="#00ffffff"  just="left" />
                    <TextTraits font="SansSerif"  size="10"  name="Numbers"  style="plain"  color="#000000"  background="#00ffffff"  just="left" />
                    <TextTraits font="SansSerif"  size="10"  name="Legend"  style="plain"  color="#000000"  background="#00ffffff"  just="left" />
                    <WindowPosition x="-9"  y="-9"  width="390"  height="520"  displayed="1"  panelState="---" />
                   </GraphEnvironment>
                 </Graph>
                 <Gate gating:id="ID1242401403"  gating:parent_id="ID1995531408" >
                   <gating:RectangleGate eventsInside="1"  annoOffsetX="0"  annoOffsetY="0"  tint="#000000"  isTinted="0"  lineWeight="Normal"  userDefined="1" >
                    <gating:dimension gating:min="28154.64010249493"  gating:max="178209.31920115658"  yRatio="0.3906976744186046" >
                    <data-type:fcs-dimension data-type:name="Comp-APC-Cy7-A" />
                    </gating:dimension>
                   </gating:RectangleGate>
                 </Gate>
               </Population>
               <Population name="Comp-BV421-A subset"  annotation=""  owningGroup="All Samples"  expanded="1"  sortPriority="10"  count="4197" >
                 <Graph smoothing="1"  backColor="#ffffff"  foreColor="#000000"  type="Histogram"  fast="1"  rowCount="50000" >
                   <Axis dimension="x"  name="FSC-A"  label=""  auto="auto" />
                   <Axis dimension="y"  name=""  label=""  auto="auto" />
                   <GraphSettings level="5%"  smoothingHighResolution="1"  contourHighResolution="1"  histogramSmoothingCount="0"  graphResolution="256"  showOutliers="0"  drawLargeDots="0"  dotsToDraw="8000"  tint="le.chartfill.tinted.40"  lineWeight="le.lineweight.normal"  lineStyle="le.linestyle.solid" />
                   <GraphEnvironment showGrid="0"  showAxes="tnlTNL"  showGates="1"  showFreqOnPlots="1"  showGateNameOnPlots="1"  showMedians="0"  showUncomped="0"  addEventParam="0"  lastYAxisName="" >
                    <TextTraits font="SansSerif"  size="12"  name="Labels"  style="plain"  color="#000000"  background="#00ffffff"  just="left" />
                    <TextTraits font="SansSerif"  size="12"  name="LayoutGates"  style="plain"  color="#000000"  background="#00ffffff"  just="left" />
                    <TextTraits font="SansSerif"  size="10"  name="Numbers"  style="plain"  color="#000000"  background="#00ffffff"  just="left" />
                    <TextTraits font="SansSerif"  size="10"  name="Legend"  style="plain"  color="#000000"  background="#00ffffff"  just="left" />
                    <WindowPosition x="-9"  y="-9"  width="390"  height="520"  displayed="1"  panelState="---" />
                   </GraphEnvironment>
                 </Graph>
                 <Gate gating:id="ID1056880440"  gating:parent_id="ID1995531408" >
                   <gating:RectangleGate eventsInside="1"  annoOffsetX="0"  annoOffsetY="0"  tint="#000000"  isTinted="0"  lineWeight="Normal"  userDefined="1" >
                    <gating:dimension gating:min="9270.732196288413"  gating:max="194370.71347541074"  yRatio="0.4744186046511628" >
                    <data-type:fcs-dimension data-type:name="Comp-BV421-A" />
                    </gating:dimension>
                   </gating:RectangleGate>
                 </Gate>
               </Population>
               <Population name="Comp-PE-Cy7-A subset"  annotation=""  owningGroup="All Samples"  expanded="1"  sortPriority="10"  count="401" >
                 <Graph smoothing="1"  backColor="#ffffff"  foreColor="#000000"  type="Histogram"  fast="1"  rowCount="50000" >
                   <Axis dimension="x"  name="FSC-A"  label=""  auto="auto" />
                   <Axis dimension="y"  name=""  label=""  auto="auto" />
                   <GraphSettings level="5%"  smoothingHighResolution="1"  contourHighResolution="1"  histogramSmoothingCount="0"  graphResolution="256"  showOutliers="0"  drawLargeDots="0"  dotsToDraw="8000"  tint="le.chartfill.tinted.40"  lineWeight="le.lineweight.normal"  lineStyle="le.linestyle.solid" />
                   <GraphEnvironment showGrid="0"  showAxes="tnlTNL"  showGates="1"  showFreqOnPlots="1"  showGateNameOnPlots="1"  showMedians="0"  showUncomped="0"  addEventParam="0"  lastYAxisName="" >
                    <TextTraits font="SansSerif"  size="12"  name="Labels"  style="plain"  color="#000000"  background="#00ffffff"  just="left" />
                    <TextTraits font="SansSerif"  size="12"  name="LayoutGates"  style="plain"  color="#000000"  background="#00ffffff"  just="left" />
                    <TextTraits font="SansSerif"  size="10"  name="Numbers"  style="plain"  color="#000000"  background="#00ffffff"  just="left" />
                    <TextTraits font="SansSerif"  size="10"  name="Legend"  style="plain"  color="#000000"  background="#00ffffff"  just="left" />
                    <WindowPosition x="-9"  y="-9"  width="390"  height="520"  displayed="1"  panelState="---" />
                   </GraphEnvironment>
                 </Graph>
                 <Gate gating:id="ID1152310743"  gating:parent_id="ID1995531408" >
                   <gating:RectangleGate eventsInside="1"  annoOffsetX="0"  annoOffsetY="0"  tint="#000000"  isTinted="0"  lineWeight="Normal"  userDefined="1" >
                    <gating:dimension gating:min="14464.978455465967"  gating:max="211996.76396259444"  yRatio="0.41860465116279066" >
                    <data-type:fcs-dimension data-type:name="Comp-PE-Cy7-A" />
                    </gating:dimension>
                   </gating:RectangleGate>
                 </Gate>
               </Population>
             </Subpopulations>
           </Population>
           <Population name="Live  macrophages"  annotation=""  owningGroup="All Samples"  expanded="1"  sortPriority="10"  count="38465" >
             <Graph smoothing="0"  backColor="#ffffff"  foreColor="#000000"  type="Pseudocolor"  fast="1"  rowCount="50000" >
               <Axis dimension="x"  name="Comp-FITC-A"  label=""  auto="auto" />
               <Axis dimension="y"  name="Comp-PerCP-Cy5-5-A"  label=""  auto="auto" />
               <GraphSettings level="5%"  smoothingHighResolution="1"  contourHighResolution="1"  histogramSmoothingCount="0"  graphResolution="256"  showOutliers="0"  drawLargeDots="0"  dotsToDraw="8000"  tint="le.chartfill.tinted.40"  lineWeight="le.lineweight.normal"  lineStyle="le.linestyle.solid" />
               <GraphEnvironment showGrid="0"  showAxes="tnlTNL"  showGates="1"  showFreqOnPlots="1"  showGateNameOnPlots="1"  showMedians="0"  showUncomped="0"  addEventParam="0"  lastYAxisName="" >
                 <TextTraits font="SansSerif"  size="12"  name="Labels"  style="plain"  color="#000000"  background="#00ffffff"  just="left" />
                 <TextTraits font="SansSerif"  size="12"  name="LayoutGates"  style="plain"  color="#000000"  background="#00ffffff"  just="left" />
                 <TextTraits font="SansSerif"  size="10"  name="Numbers"  style="plain"  color="#000000"  background="#00ffffff"  just="left" />
                 <TextTraits font="SansSerif"  size="10"  name="Legend"  style="plain"  color="#000000"  background="#00ffffff"  just="left" />
                 <WindowPosition x="-9"  y="-9"  width="390"  height="520"  displayed="0"  panelState="---" />
               </GraphEnvironment>
             </Graph>
             <Gate gating:id="ID879128955" >
               <gating:PolygonGate eventsInside="1"  annoOffsetX="3"  annoOffsetY="3"  tint="#000000"  isTinted="0"  lineWeight="Normal"  userDefined="1"  quadId="-1"  gateResolution="256" >
                 <gating:dimension>
                   <data-type:fcs-dimension data-type:name="FSC-A" />
                 </gating:dimension>
                 <gating:dimension>
                   <data-type:fcs-dimension data-type:name="SSC-A" />
                 </gating:dimension>
                 <gating:vertex>
                   <gating:coordinate data-type:value="53317.4237288136" />
                   <gating:coordinate data-type:value="123146.7162790698" />
                 </gating:vertex>
                 <gating:vertex>
                   <gating:coordinate data-type:value="14440.1355932203" />
                   <gating:coordinate data-type:value="64621.5441860465" />
                 </gating:vertex>
                 <gating:vertex>
                   <gating:coordinate data-type:value="48874.3050847458" />
                   <gating:coordinate data-type:value="12192.7441860465" />
                 </gating:vertex>
                 <gating:vertex>
                   <gating:coordinate data-type:value="226599.0508474576" />
                   <gating:coordinate data-type:value="23166.2139534884" />
                 </gating:vertex>
                 <gating:vertex>
                   <gating:coordinate data-type:value="261033.220338983" />
                   <gating:coordinate data-type:value="93884.1302325581" />
                 </gating:vertex>
                 <gating:vertex>
                   <gating:coordinate data-type:value="232152.9491525424" />
                   <gating:coordinate data-type:value="229223.5906976744" />
                 </gating:vertex>
                 <gating:vertex>
                   <gating:coordinate data-type:value="85530.0338983051" />
                   <gating:coordinate data-type:value="181671.888372093" />
                 </gating:vertex>
               </gating:PolygonGate>
             </Gate>
           </Population>
         </Subpopulations>
       </SampleNode>
     </Sample>
     <Sample>
       <DataSet uri="file:/D:/Sheeba_lenovo/Desktop/Rv2231A%20phd%20contents/Experiment%20readings/FACS/SZ%20Activation%20markers/Act%20Mar%20FACS%20reading/NIoP_21022022_Tube_004.fcs"  sampleID="19" />
       <transforms:spilloverMatrix prefix="Comp-"  name="Acquisition-defined"  editable="0"  color="#c0c0c0"  version="FlowJo-10.0.7r2"  status="FINALIZED"  transforms:id="6e7400b1-06e6-452e-ac41-0bb7652b10b0"  suffix="" >
         <data-type:parameters>
           <data-type:parameter data-type:name="FITC-A" />
           <data-type:parameter data-type:name="PerCP-Cy5-5-A" />
           <data-type:parameter data-type:name="BV421-A" />
           <data-type:parameter data-type:name="BV711-A" />
           <data-type:parameter data-type:name="BV785-A" />
           <data-type:parameter data-type:name="APC-A" />
           <data-type:parameter data-type:name="APC-Cy7-A" />
           <data-type:parameter data-type:name="PE-A" />
           <data-type:parameter data-type:name="PE-Texas Red-A" />
           <data-type:parameter data-type:name="PE-Cy7-A" />
           <data-type:parameter data-type:name="BV605-A" />
         </data-type:parameters>
         <transforms:spillover data-type:parameter="FITC-A" >
           <transforms:coefficient data-type:parameter="FITC-A"  transforms:value="1" />
           <transforms:coefficient data-type:parameter="PerCP-Cy5-5-A"  transforms:value="0.0177399199" />
           <transforms:coefficient data-type:parameter="BV421-A"  transforms:value="0" />
           <transforms:coefficient data-type:parameter="BV711-A"  transforms:value="0" />
           <transforms:coefficient data-type:parameter="BV785-A"  transforms:value="0" />
           <transforms:coefficient data-type:parameter="APC-A"  transforms:value="0" />
           <transforms:coefficient data-type:parameter="APC-Cy7-A"  transforms:value="0" />
           <transforms:coefficient data-type:parameter="PE-A"  transforms:value="0" />
           <transforms:coefficient data-type:parameter="PE-Texas Red-A"  transforms:value="0" />
           <transforms:coefficient data-type:parameter="PE-Cy7-A"  transforms:value="0" />
           <transforms:coefficient data-type:parameter="BV605-A"  transforms:value="0" />
         </transforms:spillover>
         <transforms:spillover data-type:parameter="PerCP-Cy5-5-A" >
           <transforms:coefficient data-type:parameter="FITC-A"  transforms:value="0" />
           <transforms:coefficient data-type:parameter="PerCP-Cy5-5-A"  transforms:value="1" />
           <transforms:coefficient data-type:parameter="BV421-A"  transforms:value="0.0000596629" />
           <transforms:coefficient data-type:parameter="BV711-A"  transforms:value="0.0276329331" />
           <transforms:coefficient data-type:parameter="BV785-A"  transforms:value="0.0149078602" />
           <transforms:coefficient data-type:parameter="APC-A"  transforms:value="0.6808803082" />
           <transforms:coefficient data-type:parameter="APC-Cy7-A"  transforms:value="0.031718228" />
           <transforms:coefficient data-type:parameter="PE-A"  transforms:value="0.0250869878" />
           <transforms:coefficient data-type:parameter="PE-Texas Red-A"  transforms:value="0.0359359942" />
           <transforms:coefficient data-type:parameter="PE-Cy7-A"  transforms:value="0.3433800638" />
           <transforms:coefficient data-type:parameter="BV605-A"  transforms:value="0" />
         </transforms:spillover>
         <transforms:spillover data-type:parameter="BV421-A" >
           <transforms:coefficient data-type:parameter="FITC-A"  transforms:value="0" />
           <transforms:coefficient data-type:parameter="PerCP-Cy5-5-A"  transforms:value="0" />
           <transforms:coefficient data-type:parameter="BV421-A"  transforms:value="1" />
           <transforms:coefficient data-type:parameter="BV711-A"  transforms:value="0" />
           <transforms:coefficient data-type:parameter="BV785-A"  transforms:value="0.0009233321" />
           <transforms:coefficient data-type:parameter="APC-A"  transforms:value="0" />
           <transforms:coefficient data-type:parameter="APC-Cy7-A"  transforms:value="0" />
           <transforms:coefficient data-type:parameter="PE-A"  transforms:value="0" />
           <transforms:coefficient data-type:parameter="PE-Texas Red-A"  transforms:value="0" />
           <transforms:coefficient data-type:parameter="PE-Cy7-A"  transforms:value="0" />
           <transforms:coefficient data-type:parameter="BV605-A"  transforms:value="0.0249667875" />
         </transforms:spillover>
         <transforms:spillover data-type:parameter="BV711-A" >
           <transforms:coefficient data-type:parameter="FITC-A"  transforms:value="0.0001570731" />
           <transforms:coefficient data-type:parameter="PerCP-Cy5-5-A"  transforms:value="0.2336887568" />
           <transforms:coefficient data-type:parameter="BV421-A"  transforms:value="0.0036038668" />
           <transforms:coefficient data-type:parameter="BV711-A"  transforms:value="1" />
           <transforms:coefficient data-type:parameter="BV785-A"  transforms:value="0.8847332001" />
           <transforms:coefficient data-type:parameter="APC-A"  transforms:value="0.0557708405" />
           <transforms:coefficient data-type:parameter="APC-Cy7-A"  transforms:value="0.0832939297" />
           <transforms:coefficient data-type:parameter="PE-A"  transforms:value="0.0001795167" />
           <transforms:coefficient data-type:parameter="PE-Texas Red-A"  transforms:value="0.0002810287" />
           <transforms:coefficient data-type:parameter="PE-Cy7-A"  transforms:value="0.0296673961" />
           <transforms:coefficient data-type:parameter="BV605-A"  transforms:value="0" />
         </transforms:spillover>
         <transforms:spillover data-type:parameter="BV785-A" >
           <transforms:coefficient data-type:parameter="FITC-A"  transforms:value="0" />
           <transforms:coefficient data-type:parameter="PerCP-Cy5-5-A"  transforms:value="0.0010158685" />
           <transforms:coefficient data-type:parameter="BV421-A"  transforms:value="0.0015511833" />
           <transforms:coefficient data-type:parameter="BV711-A"  transforms:value="0.0112333139" />
           <transforms:coefficient data-type:parameter="BV785-A"  transforms:value="1" />
           <transforms:coefficient data-type:parameter="APC-A"  transforms:value="0.0003848378" />
           <transforms:coefficient data-type:parameter="APC-Cy7-A"  transforms:value="0.0267213993" />
           <transforms:coefficient data-type:parameter="PE-A"  transforms:value="0" />
           <transforms:coefficient data-type:parameter="PE-Texas Red-A"  transforms:value="0.0000812984" />
           <transforms:coefficient data-type:parameter="PE-Cy7-A"  transforms:value="0.0136010917" />
           <transforms:coefficient data-type:parameter="BV605-A"  transforms:value="0" />
         </transforms:spillover>
         <transforms:spillover data-type:parameter="APC-A" >
           <transforms:coefficient data-type:parameter="FITC-A"  transforms:value="0" />
           <transforms:coefficient data-type:parameter="PerCP-Cy5-5-A"  transforms:value="0.0074924901" />
           <transforms:coefficient data-type:parameter="BV421-A"  transforms:value="0" />
           <transforms:coefficient data-type:parameter="BV711-A"  transforms:value="0.0114517957" />
           <transforms:coefficient data-type:parameter="BV785-A"  transforms:value="0.0070971833" />
           <transforms:coefficient data-type:parameter="APC-A"  transforms:value="1" />
           <transforms:coefficient data-type:parameter="APC-Cy7-A"  transforms:value="0.05277998" />
           <transforms:coefficient data-type:parameter="PE-A"  transforms:value="0" />
           <transforms:coefficient data-type:parameter="PE-Texas Red-A"  transforms:value="0.0033807077" />
           <transforms:coefficient data-type:parameter="PE-Cy7-A"  transforms:value="0.0362909921" />
           <transforms:coefficient data-type:parameter="BV605-A"  transforms:value="0" />
         </transforms:spillover>
         <transforms:spillover data-type:parameter="APC-Cy7-A" >
           <transforms:coefficient data-type:parameter="FITC-A"  transforms:value="0" />
           <transforms:coefficient data-type:parameter="PerCP-Cy5-5-A"  transforms:value="0.0473792329" />
           <transforms:coefficient data-type:parameter="BV421-A"  transforms:value="0" />
           <transforms:coefficient data-type:parameter="BV711-A"  transforms:value="0" />
           <transforms:coefficient data-type:parameter="BV785-A"  transforms:value="0" />
           <transforms:coefficient data-type:parameter="APC-A"  transforms:value="0.1053819954" />
           <transforms:coefficient data-type:parameter="APC-Cy7-A"  transforms:value="1" />
           <transforms:coefficient data-type:parameter="PE-A"  transforms:value="0" />
           <transforms:coefficient data-type:parameter="PE-Texas Red-A"  transforms:value="0.1178745925" />
           <transforms:coefficient data-type:parameter="PE-Cy7-A"  transforms:value="0.1380108297" />
           <transforms:coefficient data-type:parameter="BV605-A"  transforms:value="0" />
         </transforms:spillover>
         <transforms:spillover data-type:parameter="PE-A" >
           <transforms:coefficient data-type:parameter="FITC-A"  transforms:value="0.0050227456" />
           <transforms:coefficient data-type:parameter="PerCP-Cy5-5-A"  transforms:value="0.090717122" />
           <transforms:coefficient data-type:parameter="BV421-A"  transforms:value="0" />
           <transforms:coefficient data-type:parameter="BV711-A"  transforms:value="0.0024432214" />
           <transforms:coefficient data-type:parameter="BV785-A"  transforms:value="0.0012697725" />
           <transforms:coefficient data-type:parameter="APC-A"  transforms:value="0" />
           <transforms:coefficient data-type:parameter="APC-Cy7-A"  transforms:value="0" />
           <transforms:coefficient data-type:parameter="PE-A"  transforms:value="1" />
           <transforms:coefficient data-type:parameter="PE-Texas Red-A"  transforms:value="1.2573978901" />
           <transforms:coefficient data-type:parameter="PE-Cy7-A"  transforms:value="0.0279417001" />
           <transforms:coefficient data-type:parameter="BV605-A"  transforms:value="0.0246423148" />
         </transforms:spillover>
         <transforms:spillover data-type:parameter="PE-Texas Red-A" >
           <transforms:coefficient data-type:parameter="FITC-A"  transforms:value="0.000375974" />
           <transforms:coefficient data-type:parameter="PerCP-Cy5-5-A"  transforms:value="0.1210433766" />
           <transforms:coefficient data-type:parameter="BV421-A"  transforms:value="0" />
           <transforms:coefficient data-type:parameter="BV711-A"  transforms:value="0.0037176183" />
           <transforms:coefficient data-type:parameter="BV785-A"  transforms:value="0.0018509269" />
           <transforms:coefficient data-type:parameter="APC-A"  transforms:value="0.0008717491" />
           <transforms:coefficient data-type:parameter="APC-Cy7-A"  transforms:value="0" />
           <transforms:coefficient data-type:parameter="PE-A"  transforms:value="0.0806173012" />
           <transforms:coefficient data-type:parameter="PE-Texas Red-A"  transforms:value="1" />
           <transforms:coefficient data-type:parameter="PE-Cy7-A"  transforms:value="0.038197428" />
           <transforms:coefficient data-type:parameter="BV605-A"  transforms:value="0.0216244534" />
         </transforms:spillover>
         <transforms:spillover data-type:parameter="PE-Cy7-A" >
           <transforms:coefficient data-type:parameter="FITC-A"  transforms:value="0" />
           <transforms:coefficient data-type:parameter="PerCP-Cy5-5-A"  transforms:value="0.0133152986" />
           <transforms:coefficient data-type:parameter="BV421-A"  transforms:value="0" />
           <transforms:coefficient data-type:parameter="BV711-A"  transforms:value="0.0014915437" />
           <transforms:coefficient data-type:parameter="BV785-A"  transforms:value="0.0486353301" />
           <transforms:coefficient data-type:parameter="APC-A"  transforms:value="0" />
           <transforms:coefficient data-type:parameter="APC-Cy7-A"  transforms:value="0.019005876" />
           <transforms:coefficient data-type:parameter="PE-A"  transforms:value="0.0070814276" />
           <transforms:coefficient data-type:parameter="PE-Texas Red-A"  transforms:value="0.0137762884" />
           <transforms:coefficient data-type:parameter="PE-Cy7-A"  transforms:value="1" />
           <transforms:coefficient data-type:parameter="BV605-A"  transforms:value="0.0056455089" />
         </transforms:spillover>
         <transforms:spillover data-type:parameter="BV605-A" >
           <transforms:coefficient data-type:parameter="FITC-A"  transforms:value="0" />
           <transforms:coefficient data-type:parameter="PerCP-Cy5-5-A"  transforms:value="0.0303451866" />
           <transforms:coefficient data-type:parameter="BV421-A"  transforms:value="0" />
           <transforms:coefficient data-type:parameter="BV711-A"  transforms:value="0.2043673992" />
           <transforms:coefficient data-type:parameter="BV785-A"  transforms:value="0.1155797169" />
           <transforms:coefficient data-type:parameter="APC-A"  transforms:value="0.0013940793" />
           <transforms:coefficient data-type:parameter="APC-Cy7-A"  transforms:value="0" />
           <transforms:coefficient data-type:parameter="PE-A"  transforms:value="0.1554068029" />
           <transforms:coefficient data-type:parameter="PE-Texas Red-A"  transforms:value="0.8320244551" />
           <transforms:coefficient data-type:parameter="PE-Cy7-A"  transforms:value="0.0462897308" />
           <transforms:coefficient data-type:parameter="BV605-A"  transforms:value="1" />
         </transforms:spillover>
       </transforms:spilloverMatrix>
       <Transformations>
         <transforms:linear transforms:minRange="0"  transforms:maxRange="262144"  gain="1" >
           <data-type:parameter data-type:name="FSC-A" />
         </transforms:linear>
         <transforms:linear transforms:minRange="0"  transforms:maxRange="262144"  gain="1" >
           <data-type:parameter data-type:name="FSC-H" />
         </transforms:linear>
         <transforms:linear transforms:minRange="0"  transforms:maxRange="262144"  gain="1" >
           <data-type:parameter data-type:name="FSC-W" />
         </transforms:linear>
         <transforms:linear transforms:minRange="0"  transforms:maxRange="262144"  gain="1" >
           <data-type:parameter data-type:name="SSC-A" />
         </transforms:linear>
         <transforms:linear transforms:minRange="0"  transforms:maxRange="262144"  gain="1" >
           <data-type:parameter data-type:name="SSC-H" />
         </transforms:linear>
         <transforms:linear transforms:minRange="0"  transforms:maxRange="262144"  gain="1" >
           <data-type:parameter data-type:name="SSC-W" />
         </transforms:linear>
         <transforms:biex transforms:length="256"  transforms:maxRange="26214400.002917748"  transforms:neg="0"  transforms:width="-100"  transforms:pos="6.418539922" >
           <data-type:parameter data-type:name="FITC-A" />
         </transforms:biex>
         <transforms:biex transforms:length="256"  transforms:maxRange="262144.0000291775"  transforms:neg="0"  transforms:width="-100"  transforms:pos="4.418539922" >
           <data-type:parameter data-type:name="PerCP-Cy5-5-A" />
         </transforms:biex>
         <transforms:biex transforms:length="256"  transforms:maxRange="262144000.02917802"  transforms:neg="0"  transforms:width="-100"  transforms:pos="7.418539922" >
           <data-type:parameter data-type:name="BV421-A" />
         </transforms:biex>
         <transforms:biex transforms:length="256"  transforms:maxRange="262144.0000291775"  transforms:neg="0"  transforms:width="-100"  transforms:pos="4.418539922" >
           <data-type:parameter data-type:name="BV711-A" />
         </transforms:biex>
         <transforms:biex transforms:length="256"  transforms:maxRange="262144.0000291775"  transforms:neg="0"  transforms:width="-100"  transforms:pos="4.418539922" >
           <data-type:parameter data-type:name="BV785-A" />
         </transforms:biex>
         <transforms:biex transforms:length="256"  transforms:maxRange="2621440000.29178"  transforms:neg="0"  transforms:width="-100"  transforms:pos="8.418539922" >
           <data-type:parameter data-type:name="APC-A" />
         </transforms:biex>
         <transforms:biex transforms:length="256"  transforms:maxRange="828516746.9264475"  transforms:neg="0"  transforms:width="-100"  transforms:pos="7.9183012913" >
           <data-type:parameter data-type:name="APC-Cy7-A" />
         </transforms:biex>
         <transforms:biex transforms:length="256"  transforms:maxRange="262144.0000291775"  transforms:neg="0"  transforms:width="-100"  transforms:pos="4.418539922" >
           <data-type:parameter data-type:name="PE-A" />
         </transforms:biex>
         <transforms:biex transforms:length="256"  transforms:maxRange="262144.0000291775"  transforms:neg="0"  transforms:width="-100"  transforms:pos="4.418539922" >
           <data-type:parameter data-type:name="PE-Texas Red-A" />
         </transforms:biex>
         <transforms:biex transforms:length="256"  transforms:maxRange="82897211.5039447"  transforms:neg="0"  transforms:width="-100"  transforms:pos="6.918539922" >
           <data-type:parameter data-type:name="PE-Cy7-A" />
         </transforms:biex>
         <transforms:biex transforms:length="256"  transforms:maxRange="262144.0000291775"  transforms:neg="0"  transforms:width="-100"  transforms:pos="4.418539922" >
           <data-type:parameter data-type:name="BV605-A" />
         </transforms:biex>
         <transforms:linear transforms:minRange="0"  transforms:maxRange="32"  gain="1" >
           <data-type:parameter data-type:name="Time" />
         </transforms:linear>
         <transforms:biex transforms:length="256"  transforms:maxRange="26214400.002917748"  transforms:neg="0"  transforms:width="-100"  transforms:pos="6.418539922" >
           <data-type:parameter data-type:name="Comp-FITC-A" />
         </transforms:biex>
         <transforms:biex transforms:length="256"  transforms:maxRange="262144.0000291775"  transforms:neg="0"  transforms:width="-100"  transforms:pos="4.418539922" >
           <data-type:parameter data-type:name="Comp-PerCP-Cy5-5-A" />
         </transforms:biex>
         <transforms:biex transforms:length="256"  transforms:maxRange="262144000.02917802"  transforms:neg="0"  transforms:width="-100"  transforms:pos="7.418539922" >
           <data-type:parameter data-type:name="Comp-BV421-A" />
         </transforms:biex>
         <transforms:biex transforms:length="256"  transforms:maxRange="262144.0000291775"  transforms:neg="0"  transforms:width="-100"  transforms:pos="4.418539922" >
           <data-type:parameter data-type:name="Comp-BV711-A" />
         </transforms:biex>
         <transforms:biex transforms:length="256"  transforms:maxRange="262144.0000291775"  transforms:neg="0"  transforms:width="-100"  transforms:pos="4.418539922" >
           <data-type:parameter data-type:name="Comp-BV785-A" />
         </transforms:biex>
         <transforms:biex transforms:length="256"  transforms:maxRange="2621440000.29178"  transforms:neg="0"  transforms:width="-100"  transforms:pos="8.418539922" >
           <data-type:parameter data-type:name="Comp-APC-A" />
         </transforms:biex>
         <transforms:biex transforms:length="256"  transforms:maxRange="828516746.9264475"  transforms:neg="0"  transforms:width="-100"  transforms:pos="7.9183012913" >
           <data-type:parameter data-type:name="Comp-APC-Cy7-A" />
         </transforms:biex>
         <transforms:biex transforms:length="256"  transforms:maxRange="262144.0000291775"  transforms:neg="0"  transforms:width="-100"  transforms:pos="4.418539922" >
           <data-type:parameter data-type:name="Comp-PE-A" />
         </transforms:biex>
         <transforms:biex transforms:length="256"  transforms:maxRange="262144.0000291775"  transforms:neg="0"  transforms:width="-100"  transforms:pos="4.418539922" >
           <data-type:parameter data-type:name="Comp-PE-Texas Red-A" />
         </transforms:biex>
         <transforms:biex transforms:length="256"  transforms:maxRange="82897211.5039447"  transforms:neg="0"  transforms:width="-100"  transforms:pos="6.918539922" >
           <data-type:parameter data-type:name="Comp-PE-Cy7-A" />
         </transforms:biex>
         <transforms:biex transforms:length="256"  transforms:maxRange="262144.0000291775"  transforms:neg="0"  transforms:width="-100"  transforms:pos="4.418539922" >
           <data-type:parameter data-type:name="Comp-BV605-A" />
         </transforms:biex>
       </Transformations>
       <Keywords>
         <Keyword name="FJ_$P18R"  value="262144" />
         <Keyword name="CST REGULATORY STATUS"  value="RUO Performance Check" />
         <Keyword name="CST PERFORMANCE EXPIRED"  value="2021-06-25T12:07:13+05:30" />
         <Keyword name="CST BEADS EXPIRED"  value="False" />
         <Keyword name="CST BASELINE DATE"  value="2021-06-24T12:02:38+05:30" />
         <Keyword name="CST SETUP DATE"  value="2021-06-24T12:07:13+05:30" />
         <Keyword name="CYTOMETER CONFIG CREATE DATE"  value="2016-07-26T15:20:34+05:30" />
         <Keyword name="CYTOMETER CONFIG NAME"  value="X20- 2-Blue 3-Red 6-Violet 5-Yel Gr 2-UV (658226R1)" />
         <Keyword name="CST BEADS LOT ID"  value="86415" />
         <Keyword name="CST SETUP STATUS"  value="SUCCESS WITH WARNING" />
         <Keyword name="P18MS"  value="0" />
         <Keyword name="P18BS"  value="0" />
         <Keyword name="$P18G"  value="1.0" />
         <Keyword name="$P18E"  value="0,0" />
         <Keyword name="$P18B"  value="32" />
         <Keyword name="$P18R"  value="128" />
         <Keyword name="$P18N"  value="Time" />
         <Keyword name="P17MS"  value="0" />
         <Keyword name="P17BS"  value="187" />
         <Keyword name="P17DISPLAY"  value="LOG" />
         <Keyword name="$P17G"  value="1.0" />
         <Keyword name="$P17V"  value="648" />
         <Keyword name="$P17E"  value="0,0" />
         <Keyword name="$P17B"  value="32" />
         <Keyword name="$P17R"  value="262144" />
         <Keyword name="$P17N"  value="BV605-A" />
         <Keyword name="P16MS"  value="0" />
         <Keyword name="P16BS"  value="1697" />
         <Keyword name="P16DISPLAY"  value="LOG" />
         <Keyword name="$P16G"  value="1.0" />
         <Keyword name="$P16V"  value="922" />
         <Keyword name="$P16E"  value="0,0" />
         <Keyword name="$P16B"  value="32" />
         <Keyword name="$P16R"  value="262144" />
         <Keyword name="$P16N"  value="PE-Cy7-A" />
         <Keyword name="P15MS"  value="0" />
         <Keyword name="P15BS"  value="16286" />
         <Keyword name="P15DISPLAY"  value="LOG" />
         <Keyword name="$P15G"  value="1.0" />
         <Keyword name="$P15V"  value="838" />
         <Keyword name="$P15E"  value="0,0" />
         <Keyword name="$P15B"  value="32" />
         <Keyword name="$P15R"  value="262144" />
         <Keyword name="$P15N"  value="PE-Texas Red-A" />
         <Keyword name="P14MS"  value="0" />
         <Keyword name="P14BS"  value="2069" />
         <Keyword name="P14DISPLAY"  value="LOG" />
         <Keyword name="$P14G"  value="1.0" />
         <Keyword name="$P14V"  value="751" />
         <Keyword name="$P14E"  value="0,0" />
         <Keyword name="$P14B"  value="32" />
         <Keyword name="$P14R"  value="262144" />
         <Keyword name="$P14N"  value="PE-A" />
         <Keyword name="P13MS"  value="0" />
         <Keyword name="P13BS"  value="1427" />
         <Keyword name="P13DISPLAY"  value="LOG" />
         <Keyword name="$P13G"  value="1.0" />
         <Keyword name="$P13V"  value="769" />
         <Keyword name="$P13E"  value="0,0" />
         <Keyword name="$P13B"  value="32" />
         <Keyword name="$P13R"  value="262144" />
         <Keyword name="$P13N"  value="APC-Cy7-A" />
         <Keyword name="P12MS"  value="0" />
         <Keyword name="P12BS"  value="5464" />
         <Keyword name="P12DISPLAY"  value="LOG" />
         <Keyword name="$P12G"  value="1.0" />
         <Keyword name="$P12V"  value="790" />
         <Keyword name="$P12E"  value="0,0" />
         <Keyword name="$P12B"  value="32" />
         <Keyword name="$P12R"  value="262144" />
         <Keyword name="$P12N"  value="APC-A" />
         <Keyword name="P11MS"  value="0" />
         <Keyword name="P11BS"  value="1242" />
         <Keyword name="P11DISPLAY"  value="LOG" />
         <Keyword name="$P11G"  value="1.0" />
         <Keyword name="$P11V"  value="805" />
         <Keyword name="$P11E"  value="0,0" />
         <Keyword name="$P11B"  value="32" />
         <Keyword name="$P11R"  value="262144" />
         <Keyword name="$P11N"  value="BV785-A" />
         <Keyword name="P10MS"  value="0" />
         <Keyword name="P10BS"  value="236" />
         <Keyword name="P10DISPLAY"  value="LOG" />
         <Keyword name="$P10G"  value="1.0" />
         <Keyword name="$P10V"  value="830" />
         <Keyword name="$P10E"  value="0,0" />
         <Keyword name="$P10B"  value="32" />
         <Keyword name="$P10R"  value="262144" />
         <Keyword name="$P10N"  value="BV711-A" />
         <Keyword name="P9MS"  value="0" />
         <Keyword name="P9BS"  value="131" />
         <Keyword name="P9DISPLAY"  value="LOG" />
         <Keyword name="$P9G"  value="1.0" />
         <Keyword name="$P9V"  value="384" />
         <Keyword name="$P9E"  value="0,0" />
         <Keyword name="$P9B"  value="32" />
         <Keyword name="$P9R"  value="262144" />
         <Keyword name="$P9N"  value="BV421-A" />
         <Keyword name="P8MS"  value="0" />
         <Keyword name="P8BS"  value="1077" />
         <Keyword name="P8DISPLAY"  value="LOG" />
         <Keyword name="$P8G"  value="1.0" />
         <Keyword name="$P8V"  value="799" />
         <Keyword name="$P8E"  value="0,0" />
         <Keyword name="$P8B"  value="32" />
         <Keyword name="$P8R"  value="262144" />
         <Keyword name="$P8N"  value="PerCP-Cy5-5-A" />
         <Keyword name="P7MS"  value="0" />
         <Keyword name="P7BS"  value="471" />
         <Keyword name="P7DISPLAY"  value="LOG" />
         <Keyword name="$P7G"  value="1.0" />
         <Keyword name="$P7V"  value="571" />
         <Keyword name="$P7E"  value="0,0" />
         <Keyword name="$P7B"  value="32" />
         <Keyword name="$P7R"  value="262144" />
         <Keyword name="$P7N"  value="FITC-A" />
         <Keyword name="P6MS"  value="0" />
         <Keyword name="P6BS"  value="-1" />
         <Keyword name="$P6G"  value="1.0" />
         <Keyword name="$P6V"  value="255" />
         <Keyword name="$P6E"  value="0,0" />
         <Keyword name="$P6B"  value="32" />
         <Keyword name="$P6R"  value="262144" />
         <Keyword name="$P6N"  value="SSC-W" />
         <Keyword name="P5MS"  value="0" />
         <Keyword name="P5BS"  value="0" />
         <Keyword name="P5DISPLAY"  value="LIN" />
         <Keyword name="$P5G"  value="1.0" />
         <Keyword name="$P5V"  value="255" />
         <Keyword name="$P5E"  value="0,0" />
         <Keyword name="$P5B"  value="32" />
         <Keyword name="$P5R"  value="262144" />
         <Keyword name="$P5N"  value="SSC-H" />
         <Keyword name="P4MS"  value="0" />
         <Keyword name="P4BS"  value="0" />
         <Keyword name="P4DISPLAY"  value="LIN" />
         <Keyword name="$P4G"  value="1.0" />
         <Keyword name="$P4V"  value="255" />
         <Keyword name="$P4E"  value="0,0" />
         <Keyword name="$P4B"  value="32" />
         <Keyword name="$P4R"  value="262144" />
         <Keyword name="$P4N"  value="SSC-A" />
         <Keyword name="P3MS"  value="0" />
         <Keyword name="P3BS"  value="-1" />
         <Keyword name="$P3G"  value="1.0" />
         <Keyword name="$P3V"  value="382" />
         <Keyword name="$P3E"  value="0,0" />
         <Keyword name="$P3B"  value="32" />
         <Keyword name="$P3R"  value="262144" />
         <Keyword name="$P3N"  value="FSC-W" />
         <Keyword name="P2MS"  value="0" />
         <Keyword name="P2BS"  value="0" />
         <Keyword name="P2DISPLAY"  value="LIN" />
         <Keyword name="$P2G"  value="1.0" />
         <Keyword name="$P2V"  value="382" />
         <Keyword name="$P2E"  value="0,0" />
         <Keyword name="$P2B"  value="32" />
         <Keyword name="$P2R"  value="262144" />
         <Keyword name="$P2N"  value="FSC-H" />
         <Keyword name="P1MS"  value="0" />
         <Keyword name="P1BS"  value="0" />
         <Keyword name="P1DISPLAY"  value="LIN" />
         <Keyword name="$P1G"  value="1.0" />
         <Keyword name="$P1V"  value="382" />
         <Keyword name="$P1E"  value="0,0" />
         <Keyword name="$P1B"  value="32" />
         <Keyword name="$P1R"  value="262144" />
         <Keyword name="$P1N"  value="FSC-A" />
         <Keyword name="THRESHOLD"  value="(FSC,21789).OR.(SSC,22194)" />
         <Keyword name="APPLY COMPENSATION"  value="TRUE" />
         <Keyword name="SPILL"  value="11,FITC-A,PerCP-Cy5-5-A,BV421-A,BV711-A,BV785-A,APC-A,APC-Cy7-A,PE-A,PE-Texas Red-A,PE-Cy7-A,BV605-A,1,0.01773991978294143,0,0,0,0,0,0,0,0,0,0,1,0.000059662864410670415,0.027632932588662736,0.0149078599391831,0.6808803183216209,0.03171822812736679,0.025086987696912737,0.03593599295720404,0.34338006159071427,0,0,0,1,0,0.0009233320995408038,0,0,0,0,0,0.024966788172583413,0.00015707307806841749,0.23368875825051041,0.003603866740396726,1,0.884733178731424,0.05577084223197254,0.08329392754858667,0.00017951673356347684,0.0002810287156811922,0.029667395975163623,0,0,0.0010158685583256395,0.0015511832833019965,0.01123331391742092,1,0.00038483783778622,0.02672139900583887,0,0.00008129843613316926,0.013601092112762475,0,0,0.007492490150217019,0,0.011451795831202148,0.007097183196597114,1,0.05277998014316061,0,0.003380707687419291,0.03629099279470513,0,0,0.0473792324775678,0,0,0,0.10538199492616512,1,0,0.11787459313177094,0.1380108226621914,0,0.005022745368662685,0.09071712374378618,0,0.0024432214399681116,0.001269772480115489,0,0,1,1.2573978619771142,0.027941700032828205,0.024642315308162452,0.00037597398713913,0.12104337402122853,0,0.0037176182957050037,0.001850926856506514,0.0008717490967422755,0,0.08061730454049006,1,0.0381974263416643,0.021624453859144195,0,0.013315298658034292,0,0.00149154377601932,0.04863533060059053,0,0.019005876666687495,0.00708142777538022,0.01377628798021453,1,0.005645508911684156,0,0.030345186598024765,0,0.20436740526648003,0.11557971837514742,0.0013940792911647467,0,0.15540680690165837,0.83202445212474,0.04628972988179252,1" />
         <Keyword name="$TIMESTEP"  value="0.01" />
         <Keyword name="LASER5ASF"  value="0.58" />
         <Keyword name="LASER5DELAY"  value="149.98" />
         <Keyword name="LASER5NAME"  value="YELLGRN" />
         <Keyword name="LASER4ASF"  value="0.84" />
         <Keyword name="LASER4DELAY"  value="36.71" />
         <Keyword name="LASER4NAME"  value="VIOLET" />
         <Keyword name="LASER3ASF"  value="0.70" />
         <Keyword name="LASER3DELAY"  value="74.56" />
         <Keyword name="LASER3NAME"  value="UV" />
         <Keyword name="LASER2ASF"  value="0.83" />
         <Keyword name="LASER2DELAY"  value="112.32" />
         <Keyword name="LASER2NAME"  value="RED" />
         <Keyword name="LASER1ASF"  value="0.76" />
         <Keyword name="LASER1DELAY"  value="0.00" />
         <Keyword name="LASER1NAME"  value="BLUE" />
         <Keyword name="$INST"  value=" " />
         <Keyword name="AUTOBS"  value="TRUE" />
         <Keyword name="FSC ASF"  value="0.65" />
         <Keyword name="$OP"  value="Administrator" />
         <Keyword name="EXPORT TIME"  value="10-MAR-2022-14:24:54" />
         <Keyword name="EXPORT USER NAME"  value="Administrator" />
         <Keyword name="WINDOW EXTENSION"  value="10.00" />
         <Keyword name="CYTNUM"  value="H658226R1036" />
         <Keyword name="SETTINGS"  value="Cytometer" />
         <Keyword name="$CYT"  value="LSRFortessa" />
         <Keyword name="$ETIM"  value="10:47:51" />
         <Keyword name="$BTIM"  value="10:46:31" />
         <Keyword name="$DATE"  value="23-FEB-2022" />
         <Keyword name="GUID"  value="f5d9d30c-f029-4b67-8abb-89a0e1f2a90b" />
         <Keyword name="EXPERIMENT NAME"  value="BCG_Matrix-June" />
         <Keyword name="$SRC"  value="NIoP_21022022" />
         <Keyword name="TUBE NAME"  value="Tube_004" />
         <Keyword name="CREATOR"  value="BD FACSDiva Software Version 8.0.2" />
         <Keyword name="$NEXTDATA"  value="0" />
         <Keyword name="$DATATYPE"  value="F" />
         <Keyword name="$BYTEORD"  value="4,3,2,1" />
         <Keyword name="$MODE"  value="L" />
         <Keyword name="$PAR"  value="18" />
         <Keyword name="$TOT"  value="50000              " />
         <Keyword name="$SYS"  value="Windows 7 6.1" />
         <Keyword name="$FIL"  value="NIoP_21022022_Tube_004.fcs" />
         <Keyword name="$ENDDATA"  value="3604826            " />
         <Keyword name="$BEGINDATA"  value="4827" />
         <Keyword name="$ENDSTEXT"  value="0" />
         <Keyword name="$BEGINSTEXT"  value="0" />
         <Keyword name="$ENDANALYSIS"  value="0" />
         <Keyword name="$BEGINANALYSIS"  value="0" />
         <Keyword name="FJ_FCS_VERSION"  value="3.1" />
         <Keyword name="$P1S"  value="" />
         <Keyword name="$P2S"  value="" />
         <Keyword name="$P3S"  value="" />
         <Keyword name="$P4S"  value="" />
         <Keyword name="$P5S"  value="" />
         <Keyword name="$P6S"  value="" />
         <Keyword name="$P7S"  value="" />
         <Keyword name="$P8S"  value="" />
         <Keyword name="$P9S"  value="" />
         <Keyword name="$P10S"  value="" />
         <Keyword name="$P11S"  value="" />
         <Keyword name="$P12S"  value="" />
         <Keyword name="$P13S"  value="" />
         <Keyword name="$P14S"  value="" />
         <Keyword name="$P15S"  value="" />
         <Keyword name="$P16S"  value="" />
         <Keyword name="$P17S"  value="" />
         <Keyword name="$P18S"  value="" />
         <Keyword name="$P19N"  value="Comp-FITC-A" />
         <Keyword name="$P19S"  value="" />
         <Keyword name="$P19R"  value="26214400" />
         <Keyword name="$P20N"  value="Comp-PerCP-Cy5-5-A" />
         <Keyword name="$P20S"  value="" />
         <Keyword name="$P20R"  value="262144" />
         <Keyword name="$P21N"  value="Comp-BV421-A" />
         <Keyword name="$P21S"  value="" />
         <Keyword name="$P21R"  value="262144000" />
         <Keyword name="$P22N"  value="Comp-BV711-A" />
         <Keyword name="$P22S"  value="" />
         <Keyword name="$P22R"  value="262144" />
         <Keyword name="$P23N"  value="Comp-BV785-A" />
         <Keyword name="$P23S"  value="" />
         <Keyword name="$P23R"  value="262144" />
         <Keyword name="$P24N"  value="Comp-APC-A" />
         <Keyword name="$P24S"  value="" />
         <Keyword name="$P24R"  value="2147483647" />
         <Keyword name="$P25N"  value="Comp-APC-Cy7-A" />
         <Keyword name="$P25S"  value="" />
         <Keyword name="$P25R"  value="828516746" />
         <Keyword name="$P26N"  value="Comp-PE-A" />
         <Keyword name="$P26S"  value="" />
         <Keyword name="$P26R"  value="262144" />
         <Keyword name="$P27N"  value="Comp-PE-Texas Red-A" />
         <Keyword name="$P27S"  value="" />
         <Keyword name="$P27R"  value="262144" />
         <Keyword name="$P28N"  value="Comp-PE-Cy7-A" />
         <Keyword name="$P28S"  value="" />
         <Keyword name="$P28R"  value="82897211" />
         <Keyword name="$P29N"  value="Comp-BV605-A" />
         <Keyword name="$P29S"  value="" />
         <Keyword name="$P29R"  value="262144" />
       </Keywords>
       <SampleNode name="NIoP_21022022_Tube_004.fcs"  annotation=""  owningGroup=""  expanded="1"  sortPriority="10"  count="50000"  sampleID="19" >
         <Graph smoothing="0"  backColor="#ffffff"  foreColor="#000000"  type="Pseudocolor"  fast="1"  rowCount="50000" >
           <Axis dimension="x"  name="FSC-A"  label=""  auto="auto" />
           <Axis dimension="y"  name="SSC-A"  label=""  auto="auto" />
           <GraphSettings level="5%"  smoothingHighResolution="1"  contourHighResolution="1"  histogramSmoothingCount="0"  graphResolution="256"  showOutliers="0"  drawLargeDots="0"  dotsToDraw="8000"  tint="le.chartfill.tinted.40"  lineWeight="le.lineweight.normal"  lineStyle="le.linestyle.solid" />
           <GraphEnvironment showGrid="0"  showAxes="tnlTNL"  showGates="1"  showFreqOnPlots="1"  showGateNameOnPlots="1"  showMedians="0"  showUncomped="0"  addEventParam="0"  lastYAxisName="" >
             <TextTraits font="SansSerif"  size="12"  name="Labels"  style="plain"  color="#000000"  background="#00ffffff"  just="left" />
             <TextTraits font="SansSerif"  size="12"  name="LayoutGates"  style="plain"  color="#000000"  background="#00ffffff"  just="left" />
             <TextTraits font="SansSerif"  size="10"  name="Numbers"  style="plain"  color="#000000"  background="#00ffffff"  just="left" />
             <TextTraits font="SansSerif"  size="10"  name="Legend"  style="plain"  color="#000000"  background="#00ffffff"  just="left" />
             <WindowPosition x="0"  y="0"  width="0"  height="0"  displayed="0"  panelState="" />
           </GraphEnvironment>
         </Graph>
         <Subpopulations>
           <Population name="Comp-FITC-A subset"  annotation=""  owningGroup="All Samples"  expanded="1"  sortPriority="10"  count="14424" >
             <Graph smoothing="1"  backColor="#ffffff"  foreColor="#000000"  type="Histogram"  fast="1"  rowCount="50000" >
               <Axis dimension="x"  name="Comp-FITC-A"  label=""  auto="auto" />
               <Axis dimension="y"  name=""  label=""  auto="auto" />
               <GraphSettings level="5%"  smoothingHighResolution="1"  contourHighResolution="1"  histogramSmoothingCount="0"  graphResolution="256"  showOutliers="0"  drawLargeDots="0"  dotsToDraw="8000"  tint="le.chartfill.tinted.40"  lineWeight="le.lineweight.normal"  lineStyle="le.linestyle.solid" />
               <GraphEnvironment showGrid="0"  showAxes="tnlTNL"  showGates="1"  showFreqOnPlots="1"  showGateNameOnPlots="1"  showMedians="0"  showUncomped="0"  addEventParam="0"  lastYAxisName="" >
                 <TextTraits font="SansSerif"  size="12"  name="Labels"  style="plain"  color="#000000"  background="#00ffffff"  just="left" />
                 <TextTraits font="SansSerif"  size="12"  name="LayoutGates"  style="plain"  color="#000000"  background="#00ffffff"  just="left" />
                 <TextTraits font="SansSerif"  size="10"  name="Numbers"  style="plain"  color="#000000"  background="#00ffffff"  just="left" />
                 <TextTraits font="SansSerif"  size="10"  name="Legend"  style="plain"  color="#000000"  background="#00ffffff"  just="left" />
                 <WindowPosition x="-9"  y="-9"  width="390"  height="520"  displayed="0"  panelState="---" />
               </GraphEnvironment>
             </Graph>
             <Gate gating:id="ID896544575" >
               <gating:RectangleGate eventsInside="1"  annoOffsetX="0"  annoOffsetY="0"  tint="#000000"  isTinted="0"  lineWeight="Normal"  userDefined="1" >
                 <gating:dimension gating:min="20132.161025446123"  gating:max="202992.66995385083"  yRatio="0.255813953488372" >
                   <data-type:fcs-dimension data-type:name="Comp-FITC-A" />
                 </gating:dimension>
               </gating:RectangleGate>
             </Gate>
             <Subpopulations>
               <Population name="Comp-APC-A subset"  annotation=""  owningGroup="All Samples"  expanded="1"  sortPriority="10"  count="1403" >
                 <Graph smoothing="1"  backColor="#ffffff"  foreColor="#000000"  type="Histogram"  fast="1"  rowCount="50000" >
                   <Axis dimension="x"  name="Comp-APC-A"  label=""  auto="auto" />
                   <Axis dimension="y"  name=""  label=""  auto="auto" />
                   <GraphSettings level="5%"  smoothingHighResolution="1"  contourHighResolution="1"  histogramSmoothingCount="0"  graphResolution="256"  showOutliers="0"  drawLargeDots="0"  dotsToDraw="8000"  tint="le.chartfill.tinted.40"  lineWeight="le.lineweight.normal"  lineStyle="le.linestyle.solid" />
                   <GraphEnvironment showGrid="0"  showAxes="tnlTNL"  showGates="1"  showFreqOnPlots="1"  showGateNameOnPlots="1"  showMedians="0"  showUncomped="0"  addEventParam="0"  lastYAxisName="" >
                    <TextTraits font="SansSerif"  size="12"  name="Labels"  style="plain"  color="#000000"  background="#00ffffff"  just="left" />
                    <TextTraits font="SansSerif"  size="12"  name="LayoutGates"  style="plain"  color="#000000"  background="#00ffffff"  just="left" />
                    <TextTraits font="SansSerif"  size="10"  name="Numbers"  style="plain"  color="#000000"  background="#00ffffff"  just="left" />
                    <TextTraits font="SansSerif"  size="10"  name="Legend"  style="plain"  color="#000000"  background="#00ffffff"  just="left" />
                    <WindowPosition x="-9"  y="-9"  width="390"  height="520"  displayed="0"  panelState="---" />
                   </GraphEnvironment>
                 </Graph>
                 <Gate gating:id="ID832855325"  gating:parent_id="ID896544575" >
                   <gating:RectangleGate eventsInside="1"  annoOffsetX="0"  annoOffsetY="0"  tint="#000000"  isTinted="0"  lineWeight="Normal"  userDefined="1" >
                    <gating:dimension gating:min="55585.44721870579"  gating:max="163391.41276640567"  yRatio="0.4279069767441861" >
                    <data-type:fcs-dimension data-type:name="Comp-APC-A" />
                    </gating:dimension>
                   </gating:RectangleGate>
                 </Gate>
               </Population>
               <Population name="Comp-APC-Cy7-A subset"  annotation=""  owningGroup="All Samples"  expanded="1"  sortPriority="10"  count="104" >
                 <Graph smoothing="1"  backColor="#ffffff"  foreColor="#000000"  type="Histogram"  fast="1"  rowCount="50000" >
                   <Axis dimension="x"  name="Comp-APC-Cy7-A"  label=""  auto="auto" />
                   <Axis dimension="y"  name=""  label=""  auto="auto" />
                   <GraphSettings level="5%"  smoothingHighResolution="1"  contourHighResolution="1"  histogramSmoothingCount="0"  graphResolution="256"  showOutliers="0"  drawLargeDots="0"  dotsToDraw="8000"  tint="le.chartfill.tinted.40"  lineWeight="le.lineweight.normal"  lineStyle="le.linestyle.solid" />
                   <GraphEnvironment showGrid="0"  showAxes="tnlTNL"  showGates="1"  showFreqOnPlots="1"  showGateNameOnPlots="1"  showMedians="0"  showUncomped="0"  addEventParam="0"  lastYAxisName="" >
                    <TextTraits font="SansSerif"  size="12"  name="Labels"  style="plain"  color="#000000"  background="#00ffffff"  just="left" />
                    <TextTraits font="SansSerif"  size="12"  name="LayoutGates"  style="plain"  color="#000000"  background="#00ffffff"  just="left" />
                    <TextTraits font="SansSerif"  size="10"  name="Numbers"  style="plain"  color="#000000"  background="#00ffffff"  just="left" />
                    <TextTraits font="SansSerif"  size="10"  name="Legend"  style="plain"  color="#000000"  background="#00ffffff"  just="left" />
                    <WindowPosition x="-9"  y="-9"  width="390"  height="520"  displayed="0"  panelState="---" />
                   </GraphEnvironment>
                 </Graph>
                 <Gate gating:id="ID501036129"  gating:parent_id="ID896544575" >
                   <gating:RectangleGate eventsInside="1"  annoOffsetX="0"  annoOffsetY="0"  tint="#000000"  isTinted="0"  lineWeight="Normal"  userDefined="1" >
                    <gating:dimension gating:min="28154.64010249493"  gating:max="178209.31920115658"  yRatio="0.3906976744186046" >
                    <data-type:fcs-dimension data-type:name="Comp-APC-Cy7-A" />
                    </gating:dimension>
                   </gating:RectangleGate>
                 </Gate>
               </Population>
               <Population name="Comp-BV421-A subset"  annotation=""  owningGroup="All Samples"  expanded="1"  sortPriority="10"  count="4701" >
                 <Graph smoothing="1"  backColor="#ffffff"  foreColor="#000000"  type="Histogram"  fast="1"  rowCount="50000" >
                   <Axis dimension="x"  name="Comp-BV421-A"  label=""  auto="auto" />
                   <Axis dimension="y"  name=""  label=""  auto="auto" />
                   <GraphSettings level="5%"  smoothingHighResolution="1"  contourHighResolution="1"  histogramSmoothingCount="0"  graphResolution="256"  showOutliers="0"  drawLargeDots="0"  dotsToDraw="8000"  tint="le.chartfill.tinted.40"  lineWeight="le.lineweight.normal"  lineStyle="le.linestyle.solid" />
                   <GraphEnvironment showGrid="0"  showAxes="tnlTNL"  showGates="1"  showFreqOnPlots="1"  showGateNameOnPlots="1"  showMedians="0"  showUncomped="0"  addEventParam="0"  lastYAxisName="" >
                    <TextTraits font="SansSerif"  size="12"  name="Labels"  style="plain"  color="#000000"  background="#00ffffff"  just="left" />
                    <TextTraits font="SansSerif"  size="12"  name="LayoutGates"  style="plain"  color="#000000"  background="#00ffffff"  just="left" />
                    <TextTraits font="SansSerif"  size="10"  name="Numbers"  style="plain"  color="#000000"  background="#00ffffff"  just="left" />
                    <TextTraits font="SansSerif"  size="10"  name="Legend"  style="plain"  color="#000000"  background="#00ffffff"  just="left" />
                    <WindowPosition x="-9"  y="-9"  width="390"  height="520"  displayed="0"  panelState="---" />
                   </GraphEnvironment>
                 </Graph>
                 <Gate gating:id="ID630840216"  gating:parent_id="ID896544575" >
                   <gating:RectangleGate eventsInside="1"  annoOffsetX="0"  annoOffsetY="0"  tint="#000000"  isTinted="0"  lineWeight="Normal"  userDefined="1" >
                    <gating:dimension gating:min="9270.732196288413"  gating:max="194370.71347541074"  yRatio="0.4744186046511628" >
                    <data-type:fcs-dimension data-type:name="Comp-BV421-A" />
                    </gating:dimension>
                   </gating:RectangleGate>
                 </Gate>
               </Population>
               <Population name="Comp-PE-Cy7-A subset"  annotation=""  owningGroup="All Samples"  expanded="1"  sortPriority="10"  count="302" >
                 <Graph smoothing="1"  backColor="#ffffff"  foreColor="#000000"  type="Histogram"  fast="1"  rowCount="50000" >
                   <Axis dimension="x"  name="Comp-PE-Cy7-A"  label=""  auto="auto" />
                   <Axis dimension="y"  name=""  label=""  auto="auto" />
                   <GraphSettings level="5%"  smoothingHighResolution="1"  contourHighResolution="1"  histogramSmoothingCount="0"  graphResolution="256"  showOutliers="0"  drawLargeDots="0"  dotsToDraw="8000"  tint="le.chartfill.tinted.40"  lineWeight="le.lineweight.normal"  lineStyle="le.linestyle.solid" />
                   <GraphEnvironment showGrid="0"  showAxes="tnlTNL"  showGates="1"  showFreqOnPlots="1"  showGateNameOnPlots="1"  showMedians="0"  showUncomped="0"  addEventParam="0"  lastYAxisName="" >
                    <TextTraits font="SansSerif"  size="12"  name="Labels"  style="plain"  color="#000000"  background="#00ffffff"  just="left" />
                    <TextTraits font="SansSerif"  size="12"  name="LayoutGates"  style="plain"  color="#000000"  background="#00ffffff"  just="left" />
                    <TextTraits font="SansSerif"  size="10"  name="Numbers"  style="plain"  color="#000000"  background="#00ffffff"  just="left" />
                    <TextTraits font="SansSerif"  size="10"  name="Legend"  style="plain"  color="#000000"  background="#00ffffff"  just="left" />
                    <WindowPosition x="-9"  y="-9"  width="390"  height="520"  displayed="1"  panelState="---" />
                   </GraphEnvironment>
                 </Graph>
                 <Gate gating:id="ID779597446"  gating:parent_id="ID896544575" >
                   <gating:RectangleGate eventsInside="1"  annoOffsetX="0"  annoOffsetY="0"  tint="#000000"  isTinted="0"  lineWeight="Normal"  userDefined="1" >
                    <gating:dimension gating:min="14464.978455465967"  gating:max="211996.76396259444"  yRatio="0.41860465116279066" >
                    <data-type:fcs-dimension data-type:name="Comp-PE-Cy7-A" />
                    </gating:dimension>
                   </gating:RectangleGate>
                 </Gate>
               </Population>
             </Subpopulations>
           </Population>
           <Population name="Live  macrophages"  annotation=""  owningGroup="All Samples"  expanded="1"  sortPriority="10"  count="40044" >
             <Graph smoothing="0"  backColor="#ffffff"  foreColor="#000000"  type="Pseudocolor"  fast="1"  rowCount="50000" >
               <Axis dimension="x"  name="Comp-FITC-A"  label=""  auto="auto" />
               <Axis dimension="y"  name="Comp-PerCP-Cy5-5-A"  label=""  auto="auto" />
               <GraphSettings level="5%"  smoothingHighResolution="1"  contourHighResolution="1"  histogramSmoothingCount="0"  graphResolution="256"  showOutliers="0"  drawLargeDots="0"  dotsToDraw="8000"  tint="le.chartfill.tinted.40"  lineWeight="le.lineweight.normal"  lineStyle="le.linestyle.solid" />
               <GraphEnvironment showGrid="0"  showAxes="tnlTNL"  showGates="1"  showFreqOnPlots="1"  showGateNameOnPlots="1"  showMedians="0"  showUncomped="0"  addEventParam="0"  lastYAxisName="" >
                 <TextTraits font="SansSerif"  size="12"  name="Labels"  style="plain"  color="#000000"  background="#00ffffff"  just="left" />
                 <TextTraits font="SansSerif"  size="12"  name="LayoutGates"  style="plain"  color="#000000"  background="#00ffffff"  just="left" />
                 <TextTraits font="SansSerif"  size="10"  name="Numbers"  style="plain"  color="#000000"  background="#00ffffff"  just="left" />
                 <TextTraits font="SansSerif"  size="10"  name="Legend"  style="plain"  color="#000000"  background="#00ffffff"  just="left" />
                 <WindowPosition x="-9"  y="-9"  width="390"  height="520"  displayed="0"  panelState="---" />
               </GraphEnvironment>
             </Graph>
             <Gate gating:id="ID404745073" >
               <gating:PolygonGate eventsInside="1"  annoOffsetX="3"  annoOffsetY="3"  tint="#000000"  isTinted="0"  lineWeight="Normal"  userDefined="1"  quadId="-1"  gateResolution="256" >
                 <gating:dimension>
                   <data-type:fcs-dimension data-type:name="FSC-A" />
                 </gating:dimension>
                 <gating:dimension>
                   <data-type:fcs-dimension data-type:name="SSC-A" />
                 </gating:dimension>
                 <gating:vertex>
                   <gating:coordinate data-type:value="53317.4237288136" />
                   <gating:coordinate data-type:value="123146.7162790698" />
                 </gating:vertex>
                 <gating:vertex>
                   <gating:coordinate data-type:value="14440.1355932203" />
                   <gating:coordinate data-type:value="64621.5441860465" />
                 </gating:vertex>
                 <gating:vertex>
                   <gating:coordinate data-type:value="48874.3050847458" />
                   <gating:coordinate data-type:value="12192.7441860465" />
                 </gating:vertex>
                 <gating:vertex>
                   <gating:coordinate data-type:value="226599.0508474576" />
                   <gating:coordinate data-type:value="23166.2139534884" />
                 </gating:vertex>
                 <gating:vertex>
                   <gating:coordinate data-type:value="261033.220338983" />
                   <gating:coordinate data-type:value="93884.1302325581" />
                 </gating:vertex>
                 <gating:vertex>
                   <gating:coordinate data-type:value="232152.9491525424" />
                   <gating:coordinate data-type:value="229223.5906976744" />
                 </gating:vertex>
                 <gating:vertex>
                   <gating:coordinate data-type:value="85530.0338983051" />
                   <gating:coordinate data-type:value="181671.888372093" />
                 </gating:vertex>
               </gating:PolygonGate>
             </Gate>
           </Population>
         </Subpopulations>
       </SampleNode>
     </Sample>
     <Sample>
       <DataSet uri="file:/D:/Sheeba_lenovo/Desktop/Rv2231A%20phd%20contents/Experiment%20readings/FACS/SZ%20Activation%20markers/Act%20Mar%20FACS%20reading/NIoP_21022022_Tube_011.fcs"  sampleID="26" />
       <transforms:spilloverMatrix prefix="Comp-"  name="Acquisition-defined"  editable="0"  color="#c0c0c0"  version="FlowJo-10.0.7r2"  status="FINALIZED"  transforms:id="6e7400b1-06e6-452e-ac41-0bb7652b10b0"  suffix="" >
         <data-type:parameters>
           <data-type:parameter data-type:name="FITC-A" />
           <data-type:parameter data-type:name="PerCP-Cy5-5-A" />
           <data-type:parameter data-type:name="BV421-A" />
           <data-type:parameter data-type:name="BV711-A" />
           <data-type:parameter data-type:name="BV785-A" />
           <data-type:parameter data-type:name="APC-A" />
           <data-type:parameter data-type:name="APC-Cy7-A" />
           <data-type:parameter data-type:name="PE-A" />
           <data-type:parameter data-type:name="PE-Texas Red-A" />
           <data-type:parameter data-type:name="PE-Cy7-A" />
           <data-type:parameter data-type:name="BV605-A" />
         </data-type:parameters>
         <transforms:spillover data-type:parameter="FITC-A" >
           <transforms:coefficient data-type:parameter="FITC-A"  transforms:value="1" />
           <transforms:coefficient data-type:parameter="PerCP-Cy5-5-A"  transforms:value="0.0177399199" />
           <transforms:coefficient data-type:parameter="BV421-A"  transforms:value="0" />
           <transforms:coefficient data-type:parameter="BV711-A"  transforms:value="0" />
           <transforms:coefficient data-type:parameter="BV785-A"  transforms:value="0" />
           <transforms:coefficient data-type:parameter="APC-A"  transforms:value="0" />
           <transforms:coefficient data-type:parameter="APC-Cy7-A"  transforms:value="0" />
           <transforms:coefficient data-type:parameter="PE-A"  transforms:value="0" />
           <transforms:coefficient data-type:parameter="PE-Texas Red-A"  transforms:value="0" />
           <transforms:coefficient data-type:parameter="PE-Cy7-A"  transforms:value="0" />
           <transforms:coefficient data-type:parameter="BV605-A"  transforms:value="0" />
         </transforms:spillover>
         <transforms:spillover data-type:parameter="PerCP-Cy5-5-A" >
           <transforms:coefficient data-type:parameter="FITC-A"  transforms:value="0" />
           <transforms:coefficient data-type:parameter="PerCP-Cy5-5-A"  transforms:value="1" />
           <transforms:coefficient data-type:parameter="BV421-A"  transforms:value="0.0000596629" />
           <transforms:coefficient data-type:parameter="BV711-A"  transforms:value="0.0276329331" />
           <transforms:coefficient data-type:parameter="BV785-A"  transforms:value="0.0149078602" />
           <transforms:coefficient data-type:parameter="APC-A"  transforms:value="0.6808803082" />
           <transforms:coefficient data-type:parameter="APC-Cy7-A"  transforms:value="0.031718228" />
           <transforms:coefficient data-type:parameter="PE-A"  transforms:value="0.0250869878" />
           <transforms:coefficient data-type:parameter="PE-Texas Red-A"  transforms:value="0.0359359942" />
           <transforms:coefficient data-type:parameter="PE-Cy7-A"  transforms:value="0.3433800638" />
           <transforms:coefficient data-type:parameter="BV605-A"  transforms:value="0" />
         </transforms:spillover>
         <transforms:spillover data-type:parameter="BV421-A" >
           <transforms:coefficient data-type:parameter="FITC-A"  transforms:value="0" />
           <transforms:coefficient data-type:parameter="PerCP-Cy5-5-A"  transforms:value="0" />
           <transforms:coefficient data-type:parameter="BV421-A"  transforms:value="1" />
           <transforms:coefficient data-type:parameter="BV711-A"  transforms:value="0" />
           <transforms:coefficient data-type:parameter="BV785-A"  transforms:value="0.0009233321" />
           <transforms:coefficient data-type:parameter="APC-A"  transforms:value="0" />
           <transforms:coefficient data-type:parameter="APC-Cy7-A"  transforms:value="0" />
           <transforms:coefficient data-type:parameter="PE-A"  transforms:value="0" />
           <transforms:coefficient data-type:parameter="PE-Texas Red-A"  transforms:value="0" />
           <transforms:coefficient data-type:parameter="PE-Cy7-A"  transforms:value="0" />
           <transforms:coefficient data-type:parameter="BV605-A"  transforms:value="0.0249667875" />
         </transforms:spillover>
         <transforms:spillover data-type:parameter="BV711-A" >
           <transforms:coefficient data-type:parameter="FITC-A"  transforms:value="0.0001570731" />
           <transforms:coefficient data-type:parameter="PerCP-Cy5-5-A"  transforms:value="0.2336887568" />
           <transforms:coefficient data-type:parameter="BV421-A"  transforms:value="0.0036038668" />
           <transforms:coefficient data-type:parameter="BV711-A"  transforms:value="1" />
           <transforms:coefficient data-type:parameter="BV785-A"  transforms:value="0.8847332001" />
           <transforms:coefficient data-type:parameter="APC-A"  transforms:value="0.0557708405" />
           <transforms:coefficient data-type:parameter="APC-Cy7-A"  transforms:value="0.0832939297" />
           <transforms:coefficient data-type:parameter="PE-A"  transforms:value="0.0001795167" />
           <transforms:coefficient data-type:parameter="PE-Texas Red-A"  transforms:value="0.0002810287" />
           <transforms:coefficient data-type:parameter="PE-Cy7-A"  transforms:value="0.0296673961" />
           <transforms:coefficient data-type:parameter="BV605-A"  transforms:value="0" />
         </transforms:spillover>
         <transforms:spillover data-type:parameter="BV785-A" >
           <transforms:coefficient data-type:parameter="FITC-A"  transforms:value="0" />
           <transforms:coefficient data-type:parameter="PerCP-Cy5-5-A"  transforms:value="0.0010158685" />
           <transforms:coefficient data-type:parameter="BV421-A"  transforms:value="0.0015511833" />
           <transforms:coefficient data-type:parameter="BV711-A"  transforms:value="0.0112333139" />
           <transforms:coefficient data-type:parameter="BV785-A"  transforms:value="1" />
           <transforms:coefficient data-type:parameter="APC-A"  transforms:value="0.0003848378" />
           <transforms:coefficient data-type:parameter="APC-Cy7-A"  transforms:value="0.0267213993" />
           <transforms:coefficient data-type:parameter="PE-A"  transforms:value="0" />
           <transforms:coefficient data-type:parameter="PE-Texas Red-A"  transforms:value="0.0000812984" />
           <transforms:coefficient data-type:parameter="PE-Cy7-A"  transforms:value="0.0136010917" />
           <transforms:coefficient data-type:parameter="BV605-A"  transforms:value="0" />
         </transforms:spillover>
         <transforms:spillover data-type:parameter="APC-A" >
           <transforms:coefficient data-type:parameter="FITC-A"  transforms:value="0" />
           <transforms:coefficient data-type:parameter="PerCP-Cy5-5-A"  transforms:value="0.0074924901" />
           <transforms:coefficient data-type:parameter="BV421-A"  transforms:value="0" />
           <transforms:coefficient data-type:parameter="BV711-A"  transforms:value="0.0114517957" />
           <transforms:coefficient data-type:parameter="BV785-A"  transforms:value="0.0070971833" />
           <transforms:coefficient data-type:parameter="APC-A"  transforms:value="1" />
           <transforms:coefficient data-type:parameter="APC-Cy7-A"  transforms:value="0.05277998" />
           <transforms:coefficient data-type:parameter="PE-A"  transforms:value="0" />
           <transforms:coefficient data-type:parameter="PE-Texas Red-A"  transforms:value="0.0033807077" />
           <transforms:coefficient data-type:parameter="PE-Cy7-A"  transforms:value="0.0362909921" />
           <transforms:coefficient data-type:parameter="BV605-A"  transforms:value="0" />
         </transforms:spillover>
         <transforms:spillover data-type:parameter="APC-Cy7-A" >
           <transforms:coefficient data-type:parameter="FITC-A"  transforms:value="0" />
           <transforms:coefficient data-type:parameter="PerCP-Cy5-5-A"  transforms:value="0.0473792329" />
           <transforms:coefficient data-type:parameter="BV421-A"  transforms:value="0" />
           <transforms:coefficient data-type:parameter="BV711-A"  transforms:value="0" />
           <transforms:coefficient data-type:parameter="BV785-A"  transforms:value="0" />
           <transforms:coefficient data-type:parameter="APC-A"  transforms:value="0.1053819954" />
           <transforms:coefficient data-type:parameter="APC-Cy7-A"  transforms:value="1" />
           <transforms:coefficient data-type:parameter="PE-A"  transforms:value="0" />
           <transforms:coefficient data-type:parameter="PE-Texas Red-A"  transforms:value="0.1178745925" />
           <transforms:coefficient data-type:parameter="PE-Cy7-A"  transforms:value="0.1380108297" />
           <transforms:coefficient data-type:parameter="BV605-A"  transforms:value="0" />
         </transforms:spillover>
         <transforms:spillover data-type:parameter="PE-A" >
           <transforms:coefficient data-type:parameter="FITC-A"  transforms:value="0.0050227456" />
           <transforms:coefficient data-type:parameter="PerCP-Cy5-5-A"  transforms:value="0.090717122" />
           <transforms:coefficient data-type:parameter="BV421-A"  transforms:value="0" />
           <transforms:coefficient data-type:parameter="BV711-A"  transforms:value="0.0024432214" />
           <transforms:coefficient data-type:parameter="BV785-A"  transforms:value="0.0012697725" />
           <transforms:coefficient data-type:parameter="APC-A"  transforms:value="0" />
           <transforms:coefficient data-type:parameter="APC-Cy7-A"  transforms:value="0" />
           <transforms:coefficient data-type:parameter="PE-A"  transforms:value="1" />
           <transforms:coefficient data-type:parameter="PE-Texas Red-A"  transforms:value="1.2573978901" />
           <transforms:coefficient data-type:parameter="PE-Cy7-A"  transforms:value="0.0279417001" />
           <transforms:coefficient data-type:parameter="BV605-A"  transforms:value="0.0246423148" />
         </transforms:spillover>
         <transforms:spillover data-type:parameter="PE-Texas Red-A" >
           <transforms:coefficient data-type:parameter="FITC-A"  transforms:value="0.000375974" />
           <transforms:coefficient data-type:parameter="PerCP-Cy5-5-A"  transforms:value="0.1210433766" />
           <transforms:coefficient data-type:parameter="BV421-A"  transforms:value="0" />
           <transforms:coefficient data-type:parameter="BV711-A"  transforms:value="0.0037176183" />
           <transforms:coefficient data-type:parameter="BV785-A"  transforms:value="0.0018509269" />
           <transforms:coefficient data-type:parameter="APC-A"  transforms:value="0.0008717491" />
           <transforms:coefficient data-type:parameter="APC-Cy7-A"  transforms:value="0" />
           <transforms:coefficient data-type:parameter="PE-A"  transforms:value="0.0806173012" />
           <transforms:coefficient data-type:parameter="PE-Texas Red-A"  transforms:value="1" />
           <transforms:coefficient data-type:parameter="PE-Cy7-A"  transforms:value="0.038197428" />
           <transforms:coefficient data-type:parameter="BV605-A"  transforms:value="0.0216244534" />
         </transforms:spillover>
         <transforms:spillover data-type:parameter="PE-Cy7-A" >
           <transforms:coefficient data-type:parameter="FITC-A"  transforms:value="0" />
           <transforms:coefficient data-type:parameter="PerCP-Cy5-5-A"  transforms:value="0.0133152986" />
           <transforms:coefficient data-type:parameter="BV421-A"  transforms:value="0" />
           <transforms:coefficient data-type:parameter="BV711-A"  transforms:value="0.0014915437" />
           <transforms:coefficient data-type:parameter="BV785-A"  transforms:value="0.0486353301" />
           <transforms:coefficient data-type:parameter="APC-A"  transforms:value="0" />
           <transforms:coefficient data-type:parameter="APC-Cy7-A"  transforms:value="0.019005876" />
           <transforms:coefficient data-type:parameter="PE-A"  transforms:value="0.0070814276" />
           <transforms:coefficient data-type:parameter="PE-Texas Red-A"  transforms:value="0.0137762884" />
           <transforms:coefficient data-type:parameter="PE-Cy7-A"  transforms:value="1" />
           <transforms:coefficient data-type:parameter="BV605-A"  transforms:value="0.0056455089" />
         </transforms:spillover>
         <transforms:spillover data-type:parameter="BV605-A" >
           <transforms:coefficient data-type:parameter="FITC-A"  transforms:value="0" />
           <transforms:coefficient data-type:parameter="PerCP-Cy5-5-A"  transforms:value="0.0303451866" />
           <transforms:coefficient data-type:parameter="BV421-A"  transforms:value="0" />
           <transforms:coefficient data-type:parameter="BV711-A"  transforms:value="0.2043673992" />
           <transforms:coefficient data-type:parameter="BV785-A"  transforms:value="0.1155797169" />
           <transforms:coefficient data-type:parameter="APC-A"  transforms:value="0.0013940793" />
           <transforms:coefficient data-type:parameter="APC-Cy7-A"  transforms:value="0" />
           <transforms:coefficient data-type:parameter="PE-A"  transforms:value="0.1554068029" />
           <transforms:coefficient data-type:parameter="PE-Texas Red-A"  transforms:value="0.8320244551" />
           <transforms:coefficient data-type:parameter="PE-Cy7-A"  transforms:value="0.0462897308" />
           <transforms:coefficient data-type:parameter="BV605-A"  transforms:value="1" />
         </transforms:spillover>
       </transforms:spilloverMatrix>
       <Transformations>
         <transforms:linear transforms:minRange="0"  transforms:maxRange="262144"  gain="1" >
           <data-type:parameter data-type:name="FSC-A" />
         </transforms:linear>
         <transforms:linear transforms:minRange="0"  transforms:maxRange="262144"  gain="1" >
           <data-type:parameter data-type:name="FSC-H" />
         </transforms:linear>
         <transforms:linear transforms:minRange="0"  transforms:maxRange="262144"  gain="1" >
           <data-type:parameter data-type:name="FSC-W" />
         </transforms:linear>
         <transforms:linear transforms:minRange="0"  transforms:maxRange="262144"  gain="1" >
           <data-type:parameter data-type:name="SSC-A" />
         </transforms:linear>
         <transforms:linear transforms:minRange="0"  transforms:maxRange="262144"  gain="1" >
           <data-type:parameter data-type:name="SSC-H" />
         </transforms:linear>
         <transforms:linear transforms:minRange="0"  transforms:maxRange="262144"  gain="1" >
           <data-type:parameter data-type:name="SSC-W" />
         </transforms:linear>
         <transforms:biex transforms:length="256"  transforms:maxRange="26214400.002917748"  transforms:neg="0"  transforms:width="-100"  transforms:pos="6.418539922" >
           <data-type:parameter data-type:name="FITC-A" />
         </transforms:biex>
         <transforms:biex transforms:length="256"  transforms:maxRange="262144.0000291775"  transforms:neg="0"  transforms:width="-100"  transforms:pos="4.418539922" >
           <data-type:parameter data-type:name="PerCP-Cy5-5-A" />
         </transforms:biex>
         <transforms:biex transforms:length="256"  transforms:maxRange="262144000.02917802"  transforms:neg="0"  transforms:width="-100"  transforms:pos="7.418539922" >
           <data-type:parameter data-type:name="BV421-A" />
         </transforms:biex>
         <transforms:biex transforms:length="256"  transforms:maxRange="262144.0000291775"  transforms:neg="0"  transforms:width="-100"  transforms:pos="4.418539922" >
           <data-type:parameter data-type:name="BV711-A" />
         </transforms:biex>
         <transforms:biex transforms:length="256"  transforms:maxRange="262144.0000291775"  transforms:neg="0"  transforms:width="-100"  transforms:pos="4.418539922" >
           <data-type:parameter data-type:name="BV785-A" />
         </transforms:biex>
         <transforms:biex transforms:length="256"  transforms:maxRange="2621440000.29178"  transforms:neg="0"  transforms:width="-100"  transforms:pos="8.418539922" >
           <data-type:parameter data-type:name="APC-A" />
         </transforms:biex>
         <transforms:biex transforms:length="256"  transforms:maxRange="828516746.9264475"  transforms:neg="0"  transforms:width="-100"  transforms:pos="7.9183012913" >
           <data-type:parameter data-type:name="APC-Cy7-A" />
         </transforms:biex>
         <transforms:biex transforms:length="256"  transforms:maxRange="262144.0000291775"  transforms:neg="0"  transforms:width="-100"  transforms:pos="4.418539922" >
           <data-type:parameter data-type:name="PE-A" />
         </transforms:biex>
         <transforms:biex transforms:length="256"  transforms:maxRange="262144.0000291775"  transforms:neg="0"  transforms:width="-100"  transforms:pos="4.418539922" >
           <data-type:parameter data-type:name="PE-Texas Red-A" />
         </transforms:biex>
         <transforms:biex transforms:length="256"  transforms:maxRange="82897211.5039447"  transforms:neg="0"  transforms:width="-100"  transforms:pos="6.918539922" >
           <data-type:parameter data-type:name="PE-Cy7-A" />
         </transforms:biex>
         <transforms:biex transforms:length="256"  transforms:maxRange="262144.0000291775"  transforms:neg="0"  transforms:width="-100"  transforms:pos="4.418539922" >
           <data-type:parameter data-type:name="BV605-A" />
         </transforms:biex>
         <transforms:linear transforms:minRange="0"  transforms:maxRange="32"  gain="1" >
           <data-type:parameter data-type:name="Time" />
         </transforms:linear>
         <transforms:biex transforms:length="256"  transforms:maxRange="26214400.002917748"  transforms:neg="0"  transforms:width="-100"  transforms:pos="6.418539922" >
           <data-type:parameter data-type:name="Comp-FITC-A" />
         </transforms:biex>
         <transforms:biex transforms:length="256"  transforms:maxRange="262144.0000291775"  transforms:neg="0"  transforms:width="-100"  transforms:pos="4.418539922" >
           <data-type:parameter data-type:name="Comp-PerCP-Cy5-5-A" />
         </transforms:biex>
         <transforms:biex transforms:length="256"  transforms:maxRange="262144000.02917802"  transforms:neg="0"  transforms:width="-100"  transforms:pos="7.418539922" >
           <data-type:parameter data-type:name="Comp-BV421-A" />
         </transforms:biex>
         <transforms:biex transforms:length="256"  transforms:maxRange="262144.0000291775"  transforms:neg="0"  transforms:width="-100"  transforms:pos="4.418539922" >
           <data-type:parameter data-type:name="Comp-BV711-A" />
         </transforms:biex>
         <transforms:biex transforms:length="256"  transforms:maxRange="262144.0000291775"  transforms:neg="0"  transforms:width="-100"  transforms:pos="4.418539922" >
           <data-type:parameter data-type:name="Comp-BV785-A" />
         </transforms:biex>
         <transforms:biex transforms:length="256"  transforms:maxRange="2621440000.29178"  transforms:neg="0"  transforms:width="-100"  transforms:pos="8.418539922" >
           <data-type:parameter data-type:name="Comp-APC-A" />
         </transforms:biex>
         <transforms:biex transforms:length="256"  transforms:maxRange="828516746.9264475"  transforms:neg="0"  transforms:width="-100"  transforms:pos="7.9183012913" >
           <data-type:parameter data-type:name="Comp-APC-Cy7-A" />
         </transforms:biex>
         <transforms:biex transforms:length="256"  transforms:maxRange="262144.0000291775"  transforms:neg="0"  transforms:width="-100"  transforms:pos="4.418539922" >
           <data-type:parameter data-type:name="Comp-PE-A" />
         </transforms:biex>
         <transforms:biex transforms:length="256"  transforms:maxRange="262144.0000291775"  transforms:neg="0"  transforms:width="-100"  transforms:pos="4.418539922" >
           <data-type:parameter data-type:name="Comp-PE-Texas Red-A" />
         </transforms:biex>
         <transforms:biex transforms:length="256"  transforms:maxRange="82897211.5039447"  transforms:neg="0"  transforms:width="-100"  transforms:pos="6.918539922" >
           <data-type:parameter data-type:name="Comp-PE-Cy7-A" />
         </transforms:biex>
         <transforms:biex transforms:length="256"  transforms:maxRange="262144.0000291775"  transforms:neg="0"  transforms:width="-100"  transforms:pos="4.418539922" >
           <data-type:parameter data-type:name="Comp-BV605-A" />
         </transforms:biex>
       </Transformations>
       <Keywords>
         <Keyword name="FJ_$P18R"  value="262144" />
         <Keyword name="CST REGULATORY STATUS"  value="RUO Performance Check" />
         <Keyword name="CST PERFORMANCE EXPIRED"  value="2021-06-25T12:07:13+05:30" />
         <Keyword name="CST BEADS EXPIRED"  value="False" />
         <Keyword name="CST BASELINE DATE"  value="2021-06-24T12:02:38+05:30" />
         <Keyword name="CST SETUP DATE"  value="2021-06-24T12:07:13+05:30" />
         <Keyword name="CYTOMETER CONFIG CREATE DATE"  value="2016-07-26T15:20:34+05:30" />
         <Keyword name="CYTOMETER CONFIG NAME"  value="X20- 2-Blue 3-Red 6-Violet 5-Yel Gr 2-UV (658226R1)" />
         <Keyword name="CST BEADS LOT ID"  value="86415" />
         <Keyword name="CST SETUP STATUS"  value="SUCCESS WITH WARNING" />
         <Keyword name="P18MS"  value="0" />
         <Keyword name="P18BS"  value="0" />
         <Keyword name="$P18G"  value="1.0" />
         <Keyword name="$P18E"  value="0,0" />
         <Keyword name="$P18B"  value="32" />
         <Keyword name="$P18R"  value="64" />
         <Keyword name="$P18N"  value="Time" />
         <Keyword name="P17MS"  value="0" />
         <Keyword name="P17BS"  value="198" />
         <Keyword name="P17DISPLAY"  value="LOG" />
         <Keyword name="$P17G"  value="1.0" />
         <Keyword name="$P17V"  value="648" />
         <Keyword name="$P17E"  value="0,0" />
         <Keyword name="$P17B"  value="32" />
         <Keyword name="$P17R"  value="262144" />
         <Keyword name="$P17N"  value="BV605-A" />
         <Keyword name="P16MS"  value="0" />
         <Keyword name="P16BS"  value="2448" />
         <Keyword name="P16DISPLAY"  value="LOG" />
         <Keyword name="$P16G"  value="1.0" />
         <Keyword name="$P16V"  value="922" />
         <Keyword name="$P16E"  value="0,0" />
         <Keyword name="$P16B"  value="32" />
         <Keyword name="$P16R"  value="262144" />
         <Keyword name="$P16N"  value="PE-Cy7-A" />
         <Keyword name="P15MS"  value="0" />
         <Keyword name="P15BS"  value="23076" />
         <Keyword name="P15DISPLAY"  value="LOG" />
         <Keyword name="$P15G"  value="1.0" />
         <Keyword name="$P15V"  value="838" />
         <Keyword name="$P15E"  value="0,0" />
         <Keyword name="$P15B"  value="32" />
         <Keyword name="$P15R"  value="262144" />
         <Keyword name="$P15N"  value="PE-Texas Red-A" />
         <Keyword name="P14MS"  value="0" />
         <Keyword name="P14BS"  value="2204" />
         <Keyword name="P14DISPLAY"  value="LOG" />
         <Keyword name="$P14G"  value="1.0" />
         <Keyword name="$P14V"  value="751" />
         <Keyword name="$P14E"  value="0,0" />
         <Keyword name="$P14B"  value="32" />
         <Keyword name="$P14R"  value="262144" />
         <Keyword name="$P14N"  value="PE-A" />
         <Keyword name="P13MS"  value="0" />
         <Keyword name="P13BS"  value="1636" />
         <Keyword name="P13DISPLAY"  value="LOG" />
         <Keyword name="$P13G"  value="1.0" />
         <Keyword name="$P13V"  value="769" />
         <Keyword name="$P13E"  value="0,0" />
         <Keyword name="$P13B"  value="32" />
         <Keyword name="$P13R"  value="262144" />
         <Keyword name="$P13N"  value="APC-Cy7-A" />
         <Keyword name="P12MS"  value="0" />
         <Keyword name="P12BS"  value="6616" />
         <Keyword name="P12DISPLAY"  value="LOG" />
         <Keyword name="$P12G"  value="1.0" />
         <Keyword name="$P12V"  value="790" />
         <Keyword name="$P12E"  value="0,0" />
         <Keyword name="$P12B"  value="32" />
         <Keyword name="$P12R"  value="262144" />
         <Keyword name="$P12N"  value="APC-A" />
         <Keyword name="P11MS"  value="0" />
         <Keyword name="P11BS"  value="1821" />
         <Keyword name="P11DISPLAY"  value="LOG" />
         <Keyword name="$P11G"  value="1.0" />
         <Keyword name="$P11V"  value="805" />
         <Keyword name="$P11E"  value="0,0" />
         <Keyword name="$P11B"  value="32" />
         <Keyword name="$P11R"  value="262144" />
         <Keyword name="$P11N"  value="BV785-A" />
         <Keyword name="P10MS"  value="0" />
         <Keyword name="P10BS"  value="264" />
         <Keyword name="P10DISPLAY"  value="LOG" />
         <Keyword name="$P10G"  value="1.0" />
         <Keyword name="$P10V"  value="830" />
         <Keyword name="$P10E"  value="0,0" />
         <Keyword name="$P10B"  value="32" />
         <Keyword name="$P10R"  value="262144" />
         <Keyword name="$P10N"  value="BV711-A" />
         <Keyword name="P9MS"  value="0" />
         <Keyword name="P9BS"  value="156" />
         <Keyword name="P9DISPLAY"  value="LOG" />
         <Keyword name="$P9G"  value="1.0" />
         <Keyword name="$P9V"  value="384" />
         <Keyword name="$P9E"  value="0,0" />
         <Keyword name="$P9B"  value="32" />
         <Keyword name="$P9R"  value="262144" />
         <Keyword name="$P9N"  value="BV421-A" />
         <Keyword name="P8MS"  value="0" />
         <Keyword name="P8BS"  value="1206" />
         <Keyword name="P8DISPLAY"  value="LOG" />
         <Keyword name="$P8G"  value="1.0" />
         <Keyword name="$P8V"  value="799" />
         <Keyword name="$P8E"  value="0,0" />
         <Keyword name="$P8B"  value="32" />
         <Keyword name="$P8R"  value="262144" />
         <Keyword name="$P8N"  value="PerCP-Cy5-5-A" />
         <Keyword name="P7MS"  value="0" />
         <Keyword name="P7BS"  value="0" />
         <Keyword name="P7DISPLAY"  value="LOG" />
         <Keyword name="$P7G"  value="1.0" />
         <Keyword name="$P7V"  value="571" />
         <Keyword name="$P7E"  value="0,0" />
         <Keyword name="$P7B"  value="32" />
         <Keyword name="$P7R"  value="262144" />
         <Keyword name="$P7N"  value="FITC-A" />
         <Keyword name="P6MS"  value="0" />
         <Keyword name="P6BS"  value="-1" />
         <Keyword name="$P6G"  value="1.0" />
         <Keyword name="$P6V"  value="255" />
         <Keyword name="$P6E"  value="0,0" />
         <Keyword name="$P6B"  value="32" />
         <Keyword name="$P6R"  value="262144" />
         <Keyword name="$P6N"  value="SSC-W" />
         <Keyword name="P5MS"  value="0" />
         <Keyword name="P5BS"  value="0" />
         <Keyword name="P5DISPLAY"  value="LIN" />
         <Keyword name="$P5G"  value="1.0" />
         <Keyword name="$P5V"  value="255" />
         <Keyword name="$P5E"  value="0,0" />
         <Keyword name="$P5B"  value="32" />
         <Keyword name="$P5R"  value="262144" />
         <Keyword name="$P5N"  value="SSC-H" />
         <Keyword name="P4MS"  value="0" />
         <Keyword name="P4BS"  value="0" />
         <Keyword name="P4DISPLAY"  value="LIN" />
         <Keyword name="$P4G"  value="1.0" />
         <Keyword name="$P4V"  value="255" />
         <Keyword name="$P4E"  value="0,0" />
         <Keyword name="$P4B"  value="32" />
         <Keyword name="$P4R"  value="262144" />
         <Keyword name="$P4N"  value="SSC-A" />
         <Keyword name="P3MS"  value="0" />
         <Keyword name="P3BS"  value="-1" />
         <Keyword name="$P3G"  value="1.0" />
         <Keyword name="$P3V"  value="382" />
         <Keyword name="$P3E"  value="0,0" />
         <Keyword name="$P3B"  value="32" />
         <Keyword name="$P3R"  value="262144" />
         <Keyword name="$P3N"  value="FSC-W" />
         <Keyword name="P2MS"  value="0" />
         <Keyword name="P2BS"  value="0" />
         <Keyword name="P2DISPLAY"  value="LIN" />
         <Keyword name="$P2G"  value="1.0" />
         <Keyword name="$P2V"  value="382" />
         <Keyword name="$P2E"  value="0,0" />
         <Keyword name="$P2B"  value="32" />
         <Keyword name="$P2R"  value="262144" />
         <Keyword name="$P2N"  value="FSC-H" />
         <Keyword name="P1MS"  value="0" />
         <Keyword name="P1BS"  value="0" />
         <Keyword name="P1DISPLAY"  value="LIN" />
         <Keyword name="$P1G"  value="1.0" />
         <Keyword name="$P1V"  value="382" />
         <Keyword name="$P1E"  value="0,0" />
         <Keyword name="$P1B"  value="32" />
         <Keyword name="$P1R"  value="262144" />
         <Keyword name="$P1N"  value="FSC-A" />
         <Keyword name="THRESHOLD"  value="(FSC,21789).OR.(SSC,22194)" />
         <Keyword name="APPLY COMPENSATION"  value="TRUE" />
         <Keyword name="SPILL"  value="11,FITC-A,PerCP-Cy5-5-A,BV421-A,BV711-A,BV785-A,APC-A,APC-Cy7-A,PE-A,PE-Texas Red-A,PE-Cy7-A,BV605-A,1,0.01773991978294143,0,0,0,0,0,0,0,0,0,0,1,0.000059662864410670415,0.027632932588662736,0.0149078599391831,0.6808803183216209,0.03171822812736679,0.025086987696912737,0.03593599295720404,0.34338006159071427,0,0,0,1,0,0.0009233320995408038,0,0,0,0,0,0.024966788172583413,0.00015707307806841749,0.23368875825051041,0.003603866740396726,1,0.884733178731424,0.05577084223197254,0.08329392754858667,0.00017951673356347684,0.0002810287156811922,0.029667395975163623,0,0,0.0010158685583256395,0.0015511832833019965,0.01123331391742092,1,0.00038483783778622,0.02672139900583887,0,0.00008129843613316926,0.013601092112762475,0,0,0.007492490150217019,0,0.011451795831202148,0.007097183196597114,1,0.05277998014316061,0,0.003380707687419291,0.03629099279470513,0,0,0.0473792324775678,0,0,0,0.10538199492616512,1,0,0.11787459313177094,0.1380108226621914,0,0.005022745368662685,0.09071712374378618,0,0.0024432214399681116,0.001269772480115489,0,0,1,1.2573978619771142,0.027941700032828205,0.024642315308162452,0.00037597398713913,0.12104337402122853,0,0.0037176182957050037,0.001850926856506514,0.0008717490967422755,0,0.08061730454049006,1,0.0381974263416643,0.021624453859144195,0,0.013315298658034292,0,0.00149154377601932,0.04863533060059053,0,0.019005876666687495,0.00708142777538022,0.01377628798021453,1,0.005645508911684156,0,0.030345186598024765,0,0.20436740526648003,0.11557971837514742,0.0013940792911647467,0,0.15540680690165837,0.83202445212474,0.04628972988179252,1" />
         <Keyword name="$TIMESTEP"  value="0.01" />
         <Keyword name="LASER5ASF"  value="0.58" />
         <Keyword name="LASER5DELAY"  value="149.98" />
         <Keyword name="LASER5NAME"  value="YELLGRN" />
         <Keyword name="LASER4ASF"  value="0.84" />
         <Keyword name="LASER4DELAY"  value="36.71" />
         <Keyword name="LASER4NAME"  value="VIOLET" />
         <Keyword name="LASER3ASF"  value="0.70" />
         <Keyword name="LASER3DELAY"  value="74.56" />
         <Keyword name="LASER3NAME"  value="UV" />
         <Keyword name="LASER2ASF"  value="0.83" />
         <Keyword name="LASER2DELAY"  value="112.32" />
         <Keyword name="LASER2NAME"  value="RED" />
         <Keyword name="LASER1ASF"  value="0.76" />
         <Keyword name="LASER1DELAY"  value="0.00" />
         <Keyword name="LASER1NAME"  value="BLUE" />
         <Keyword name="$INST"  value=" " />
         <Keyword name="AUTOBS"  value="TRUE" />
         <Keyword name="FSC ASF"  value="0.65" />
         <Keyword name="$OP"  value="Administrator" />
         <Keyword name="EXPORT TIME"  value="10-MAR-2022-14:24:55" />
         <Keyword name="EXPORT USER NAME"  value="Administrator" />
         <Keyword name="WINDOW EXTENSION"  value="10.00" />
         <Keyword name="CYTNUM"  value="H658226R1036" />
         <Keyword name="SETTINGS"  value="Cytometer" />
         <Keyword name="$CYT"  value="LSRFortessa" />
         <Keyword name="$ETIM"  value="10:58:16" />
         <Keyword name="$BTIM"  value="10:57:12" />
         <Keyword name="$DATE"  value="23-FEB-2022" />
         <Keyword name="GUID"  value="4cde3cb7-1cad-47c9-92c0-21e0ea7cb7da" />
         <Keyword name="EXPERIMENT NAME"  value="BCG_Matrix-June" />
         <Keyword name="$SRC"  value="NIoP_21022022" />
         <Keyword name="TUBE NAME"  value="Tube_011" />
         <Keyword name="CREATOR"  value="BD FACSDiva Software Version 8.0.2" />
         <Keyword name="$NEXTDATA"  value="0" />
         <Keyword name="$DATATYPE"  value="F" />
         <Keyword name="$BYTEORD"  value="4,3,2,1" />
         <Keyword name="$MODE"  value="L" />
         <Keyword name="$PAR"  value="18" />
         <Keyword name="$TOT"  value="50000              " />
         <Keyword name="$SYS"  value="Windows 7 6.1" />
         <Keyword name="$FIL"  value="NIoP_21022022_Tube_011.fcs" />
         <Keyword name="$ENDDATA"  value="3604824            " />
         <Keyword name="$BEGINDATA"  value="4825" />
         <Keyword name="$ENDSTEXT"  value="0" />
         <Keyword name="$BEGINSTEXT"  value="0" />
         <Keyword name="$ENDANALYSIS"  value="0" />
         <Keyword name="$BEGINANALYSIS"  value="0" />
         <Keyword name="FJ_FCS_VERSION"  value="3.1" />
         <Keyword name="$P1S"  value="" />
         <Keyword name="$P2S"  value="" />
         <Keyword name="$P3S"  value="" />
         <Keyword name="$P4S"  value="" />
         <Keyword name="$P5S"  value="" />
         <Keyword name="$P6S"  value="" />
         <Keyword name="$P7S"  value="" />
         <Keyword name="$P8S"  value="" />
         <Keyword name="$P9S"  value="" />
         <Keyword name="$P10S"  value="" />
         <Keyword name="$P11S"  value="" />
         <Keyword name="$P12S"  value="" />
         <Keyword name="$P13S"  value="" />
         <Keyword name="$P14S"  value="" />
         <Keyword name="$P15S"  value="" />
         <Keyword name="$P16S"  value="" />
         <Keyword name="$P17S"  value="" />
         <Keyword name="$P18S"  value="" />
         <Keyword name="$P19N"  value="Comp-FITC-A" />
         <Keyword name="$P19S"  value="" />
         <Keyword name="$P19R"  value="26214400" />
         <Keyword name="$P20N"  value="Comp-PerCP-Cy5-5-A" />
         <Keyword name="$P20S"  value="" />
         <Keyword name="$P20R"  value="262144" />
         <Keyword name="$P21N"  value="Comp-BV421-A" />
         <Keyword name="$P21S"  value="" />
         <Keyword name="$P21R"  value="262144000" />
         <Keyword name="$P22N"  value="Comp-BV711-A" />
         <Keyword name="$P22S"  value="" />
         <Keyword name="$P22R"  value="262144" />
         <Keyword name="$P23N"  value="Comp-BV785-A" />
         <Keyword name="$P23S"  value="" />
         <Keyword name="$P23R"  value="262144" />
         <Keyword name="$P24N"  value="Comp-APC-A" />
         <Keyword name="$P24S"  value="" />
         <Keyword name="$P24R"  value="2147483647" />
         <Keyword name="$P25N"  value="Comp-APC-Cy7-A" />
         <Keyword name="$P25S"  value="" />
         <Keyword name="$P25R"  value="828516746" />
         <Keyword name="$P26N"  value="Comp-PE-A" />
         <Keyword name="$P26S"  value="" />
         <Keyword name="$P26R"  value="262144" />
         <Keyword name="$P27N"  value="Comp-PE-Texas Red-A" />
         <Keyword name="$P27S"  value="" />
         <Keyword name="$P27R"  value="262144" />
         <Keyword name="$P28N"  value="Comp-PE-Cy7-A" />
         <Keyword name="$P28S"  value="" />
         <Keyword name="$P28R"  value="82897211" />
         <Keyword name="$P29N"  value="Comp-BV605-A" />
         <Keyword name="$P29S"  value="" />
         <Keyword name="$P29R"  value="262144" />
       </Keywords>
       <SampleNode name="NIoP_21022022_Tube_011.fcs"  annotation=""  owningGroup=""  expanded="1"  sortPriority="10"  count="50000"  sampleID="26" >
         <Graph smoothing="0"  backColor="#ffffff"  foreColor="#000000"  type="Pseudocolor"  fast="1"  rowCount="50000" >
           <Axis dimension="x"  name="FSC-A"  label=""  auto="auto" />
           <Axis dimension="y"  name="SSC-A"  label=""  auto="auto" />
           <GraphSettings level="5%"  smoothingHighResolution="1"  contourHighResolution="1"  histogramSmoothingCount="0"  graphResolution="256"  showOutliers="0"  drawLargeDots="0"  dotsToDraw="8000"  tint="le.chartfill.tinted.40"  lineWeight="le.lineweight.normal"  lineStyle="le.linestyle.solid" />
           <GraphEnvironment showGrid="0"  showAxes="tnlTNL"  showGates="1"  showFreqOnPlots="1"  showGateNameOnPlots="1"  showMedians="0"  showUncomped="0"  addEventParam="0"  lastYAxisName="" >
             <TextTraits font="SansSerif"  size="12"  name="Labels"  style="plain"  color="#000000"  background="#00ffffff"  just="left" />
             <TextTraits font="SansSerif"  size="12"  name="LayoutGates"  style="plain"  color="#000000"  background="#00ffffff"  just="left" />
             <TextTraits font="SansSerif"  size="10"  name="Numbers"  style="plain"  color="#000000"  background="#00ffffff"  just="left" />
             <TextTraits font="SansSerif"  size="10"  name="Legend"  style="plain"  color="#000000"  background="#00ffffff"  just="left" />
             <WindowPosition x="0"  y="0"  width="0"  height="0"  displayed="0"  panelState="" />
           </GraphEnvironment>
         </Graph>
         <Subpopulations>
           <Population name="Comp-FITC-A subset"  annotation=""  owningGroup="All Samples"  expanded="1"  sortPriority="10"  count="14325" >
             <Graph smoothing="1"  backColor="#ffffff"  foreColor="#000000"  type="Histogram"  fast="1"  rowCount="50000" >
               <Axis dimension="x"  name="Comp-PerCP-Cy5-5-A"  label=""  auto="auto" />
               <Axis dimension="y"  name=""  label=""  auto="auto" />
               <GraphSettings level="5%"  smoothingHighResolution="1"  contourHighResolution="1"  histogramSmoothingCount="0"  graphResolution="256"  showOutliers="0"  drawLargeDots="0"  dotsToDraw="8000"  tint="le.chartfill.tinted.40"  lineWeight="le.lineweight.normal"  lineStyle="le.linestyle.solid" />
               <GraphEnvironment showGrid="0"  showAxes="tnlTNL"  showGates="1"  showFreqOnPlots="1"  showGateNameOnPlots="1"  showMedians="0"  showUncomped="0"  addEventParam="0"  lastYAxisName="" >
                 <TextTraits font="SansSerif"  size="12"  name="Labels"  style="plain"  color="#000000"  background="#00ffffff"  just="left" />
                 <TextTraits font="SansSerif"  size="12"  name="LayoutGates"  style="plain"  color="#000000"  background="#00ffffff"  just="left" />
                 <TextTraits font="SansSerif"  size="10"  name="Numbers"  style="plain"  color="#000000"  background="#00ffffff"  just="left" />
                 <TextTraits font="SansSerif"  size="10"  name="Legend"  style="plain"  color="#000000"  background="#00ffffff"  just="left" />
                 <WindowPosition x="-9"  y="-9"  width="390"  height="520"  displayed="1"  panelState="---" />
               </GraphEnvironment>
             </Graph>
             <Gate gating:id="ID1469731862" >
               <gating:RectangleGate eventsInside="1"  annoOffsetX="0"  annoOffsetY="0"  tint="#000000"  isTinted="0"  lineWeight="Normal"  userDefined="1" >
                 <gating:dimension gating:min="20132.161025446123"  gating:max="202992.66995385083"  yRatio="0.255813953488372" >
                   <data-type:fcs-dimension data-type:name="Comp-FITC-A" />
                 </gating:dimension>
               </gating:RectangleGate>
             </Gate>
             <Subpopulations>
               <Population name="Comp-APC-A subset"  annotation=""  owningGroup="All Samples"  expanded="1"  sortPriority="10"  count="2497" >
                 <Graph smoothing="1"  backColor="#ffffff"  foreColor="#000000"  type="Histogram"  fast="1"  rowCount="50000" >
                   <Axis dimension="x"  name="FSC-A"  label=""  auto="auto" />
                   <Axis dimension="y"  name=""  label=""  auto="auto" />
                   <GraphSettings level="5%"  smoothingHighResolution="1"  contourHighResolution="1"  histogramSmoothingCount="0"  graphResolution="256"  showOutliers="0"  drawLargeDots="0"  dotsToDraw="8000"  tint="le.chartfill.tinted.40"  lineWeight="le.lineweight.normal"  lineStyle="le.linestyle.solid" />
                   <GraphEnvironment showGrid="0"  showAxes="tnlTNL"  showGates="1"  showFreqOnPlots="1"  showGateNameOnPlots="1"  showMedians="0"  showUncomped="0"  addEventParam="0"  lastYAxisName="" >
                    <TextTraits font="SansSerif"  size="12"  name="Labels"  style="plain"  color="#000000"  background="#00ffffff"  just="left" />
                    <TextTraits font="SansSerif"  size="12"  name="LayoutGates"  style="plain"  color="#000000"  background="#00ffffff"  just="left" />
                    <TextTraits font="SansSerif"  size="10"  name="Numbers"  style="plain"  color="#000000"  background="#00ffffff"  just="left" />
                    <TextTraits font="SansSerif"  size="10"  name="Legend"  style="plain"  color="#000000"  background="#00ffffff"  just="left" />
                    <WindowPosition x="-9"  y="-9"  width="390"  height="520"  displayed="1"  panelState="---" />
                   </GraphEnvironment>
                 </Graph>
                 <Gate gating:id="ID1426496840"  gating:parent_id="ID1469731862" >
                   <gating:RectangleGate eventsInside="1"  annoOffsetX="0"  annoOffsetY="0"  tint="#000000"  isTinted="0"  lineWeight="Normal"  userDefined="1" >
                    <gating:dimension gating:min="55585.44721870579"  gating:max="163391.41276640567"  yRatio="0.4279069767441861" >
                    <data-type:fcs-dimension data-type:name="Comp-APC-A" />
                    </gating:dimension>
                   </gating:RectangleGate>
                 </Gate>
               </Population>
               <Population name="Comp-APC-Cy7-A subset"  annotation=""  owningGroup="All Samples"  expanded="1"  sortPriority="10"  count="230" >
                 <Graph smoothing="1"  backColor="#ffffff"  foreColor="#000000"  type="Histogram"  fast="1"  rowCount="50000" >
                   <Axis dimension="x"  name="FSC-A"  label=""  auto="auto" />
                   <Axis dimension="y"  name=""  label=""  auto="auto" />
                   <GraphSettings level="5%"  smoothingHighResolution="1"  contourHighResolution="1"  histogramSmoothingCount="0"  graphResolution="256"  showOutliers="0"  drawLargeDots="0"  dotsToDraw="8000"  tint="le.chartfill.tinted.40"  lineWeight="le.lineweight.normal"  lineStyle="le.linestyle.solid" />
                   <GraphEnvironment showGrid="0"  showAxes="tnlTNL"  showGates="1"  showFreqOnPlots="1"  showGateNameOnPlots="1"  showMedians="0"  showUncomped="0"  addEventParam="0"  lastYAxisName="" >
                    <TextTraits font="SansSerif"  size="12"  name="Labels"  style="plain"  color="#000000"  background="#00ffffff"  just="left" />
                    <TextTraits font="SansSerif"  size="12"  name="LayoutGates"  style="plain"  color="#000000"  background="#00ffffff"  just="left" />
                    <TextTraits font="SansSerif"  size="10"  name="Numbers"  style="plain"  color="#000000"  background="#00ffffff"  just="left" />
                    <TextTraits font="SansSerif"  size="10"  name="Legend"  style="plain"  color="#000000"  background="#00ffffff"  just="left" />
                    <WindowPosition x="-9"  y="-9"  width="390"  height="520"  displayed="1"  panelState="---" />
                   </GraphEnvironment>
                 </Graph>
                 <Gate gating:id="ID624954772"  gating:parent_id="ID1469731862" >
                   <gating:RectangleGate eventsInside="1"  annoOffsetX="0"  annoOffsetY="0"  tint="#000000"  isTinted="0"  lineWeight="Normal"  userDefined="1" >
                    <gating:dimension gating:min="28154.64010249493"  gating:max="178209.31920115658"  yRatio="0.3906976744186046" >
                    <data-type:fcs-dimension data-type:name="Comp-APC-Cy7-A" />
                    </gating:dimension>
                   </gating:RectangleGate>
                 </Gate>
               </Population>
               <Population name="Comp-BV421-A subset"  annotation=""  owningGroup="All Samples"  expanded="1"  sortPriority="10"  count="5181" >
                 <Graph smoothing="1"  backColor="#ffffff"  foreColor="#000000"  type="Histogram"  fast="1"  rowCount="50000" >
                   <Axis dimension="x"  name="FSC-A"  label=""  auto="auto" />
                   <Axis dimension="y"  name=""  label=""  auto="auto" />
                   <GraphSettings level="5%"  smoothingHighResolution="1"  contourHighResolution="1"  histogramSmoothingCount="0"  graphResolution="256"  showOutliers="0"  drawLargeDots="0"  dotsToDraw="8000"  tint="le.chartfill.tinted.40"  lineWeight="le.lineweight.normal"  lineStyle="le.linestyle.solid" />
                   <GraphEnvironment showGrid="0"  showAxes="tnlTNL"  showGates="1"  showFreqOnPlots="1"  showGateNameOnPlots="1"  showMedians="0"  showUncomped="0"  addEventParam="0"  lastYAxisName="" >
                    <TextTraits font="SansSerif"  size="12"  name="Labels"  style="plain"  color="#000000"  background="#00ffffff"  just="left" />
                    <TextTraits font="SansSerif"  size="12"  name="LayoutGates"  style="plain"  color="#000000"  background="#00ffffff"  just="left" />
                    <TextTraits font="SansSerif"  size="10"  name="Numbers"  style="plain"  color="#000000"  background="#00ffffff"  just="left" />
                    <TextTraits font="SansSerif"  size="10"  name="Legend"  style="plain"  color="#000000"  background="#00ffffff"  just="left" />
                    <WindowPosition x="-9"  y="-9"  width="390"  height="520"  displayed="1"  panelState="---" />
                   </GraphEnvironment>
                 </Graph>
                 <Gate gating:id="ID272335527"  gating:parent_id="ID1469731862" >
                   <gating:RectangleGate eventsInside="1"  annoOffsetX="0"  annoOffsetY="0"  tint="#000000"  isTinted="0"  lineWeight="Normal"  userDefined="1" >
                    <gating:dimension gating:min="9270.732196288413"  gating:max="194370.71347541074"  yRatio="0.4744186046511628" >
                    <data-type:fcs-dimension data-type:name="Comp-BV421-A" />
                    </gating:dimension>
                   </gating:RectangleGate>
                 </Gate>
               </Population>
               <Population name="Comp-PE-Cy7-A subset"  annotation=""  owningGroup="All Samples"  expanded="1"  sortPriority="10"  count="851" >
                 <Graph smoothing="1"  backColor="#ffffff"  foreColor="#000000"  type="Histogram"  fast="1"  rowCount="50000" >
                   <Axis dimension="x"  name="FSC-A"  label=""  auto="auto" />
                   <Axis dimension="y"  name=""  label=""  auto="auto" />
                   <GraphSettings level="5%"  smoothingHighResolution="1"  contourHighResolution="1"  histogramSmoothingCount="0"  graphResolution="256"  showOutliers="0"  drawLargeDots="0"  dotsToDraw="8000"  tint="le.chartfill.tinted.40"  lineWeight="le.lineweight.normal"  lineStyle="le.linestyle.solid" />
                   <GraphEnvironment showGrid="0"  showAxes="tnlTNL"  showGates="1"  showFreqOnPlots="1"  showGateNameOnPlots="1"  showMedians="0"  showUncomped="0"  addEventParam="0"  lastYAxisName="" >
                    <TextTraits font="SansSerif"  size="12"  name="Labels"  style="plain"  color="#000000"  background="#00ffffff"  just="left" />
                    <TextTraits font="SansSerif"  size="12"  name="LayoutGates"  style="plain"  color="#000000"  background="#00ffffff"  just="left" />
                    <TextTraits font="SansSerif"  size="10"  name="Numbers"  style="plain"  color="#000000"  background="#00ffffff"  just="left" />
                    <TextTraits font="SansSerif"  size="10"  name="Legend"  style="plain"  color="#000000"  background="#00ffffff"  just="left" />
                    <WindowPosition x="-9"  y="-9"  width="390"  height="520"  displayed="1"  panelState="---" />
                   </GraphEnvironment>
                 </Graph>
                 <Gate gating:id="ID855550532"  gating:parent_id="ID1469731862" >
                   <gating:RectangleGate eventsInside="1"  annoOffsetX="0"  annoOffsetY="0"  tint="#000000"  isTinted="0"  lineWeight="Normal"  userDefined="1" >
                    <gating:dimension gating:min="14464.978455465967"  gating:max="211996.76396259444"  yRatio="0.41860465116279066" >
                    <data-type:fcs-dimension data-type:name="Comp-PE-Cy7-A" />
                    </gating:dimension>
                   </gating:RectangleGate>
                 </Gate>
               </Population>
             </Subpopulations>
           </Population>
           <Population name="Live  macrophages"  annotation=""  owningGroup="All Samples"  expanded="1"  sortPriority="10"  count="39884" >
             <Graph smoothing="0"  backColor="#ffffff"  foreColor="#000000"  type="Pseudocolor"  fast="1"  rowCount="50000" >
               <Axis dimension="x"  name="Comp-FITC-A"  label=""  auto="auto" />
               <Axis dimension="y"  name="Comp-PerCP-Cy5-5-A"  label=""  auto="auto" />
               <GraphSettings level="5%"  smoothingHighResolution="1"  contourHighResolution="1"  histogramSmoothingCount="0"  graphResolution="256"  showOutliers="0"  drawLargeDots="0"  dotsToDraw="8000"  tint="le.chartfill.tinted.40"  lineWeight="le.lineweight.normal"  lineStyle="le.linestyle.solid" />
               <GraphEnvironment showGrid="0"  showAxes="tnlTNL"  showGates="1"  showFreqOnPlots="1"  showGateNameOnPlots="1"  showMedians="0"  showUncomped="0"  addEventParam="0"  lastYAxisName="" >
                 <TextTraits font="SansSerif"  size="12"  name="Labels"  style="plain"  color="#000000"  background="#00ffffff"  just="left" />
                 <TextTraits font="SansSerif"  size="12"  name="LayoutGates"  style="plain"  color="#000000"  background="#00ffffff"  just="left" />
                 <TextTraits font="SansSerif"  size="10"  name="Numbers"  style="plain"  color="#000000"  background="#00ffffff"  just="left" />
                 <TextTraits font="SansSerif"  size="10"  name="Legend"  style="plain"  color="#000000"  background="#00ffffff"  just="left" />
                 <WindowPosition x="-9"  y="-9"  width="390"  height="520"  displayed="0"  panelState="---" />
               </GraphEnvironment>
             </Graph>
             <Gate gating:id="ID1834774659" >
               <gating:PolygonGate eventsInside="1"  annoOffsetX="3"  annoOffsetY="3"  tint="#000000"  isTinted="0"  lineWeight="Normal"  userDefined="1"  quadId="-1"  gateResolution="256" >
                 <gating:dimension>
                   <data-type:fcs-dimension data-type:name="FSC-A" />
                 </gating:dimension>
                 <gating:dimension>
                   <data-type:fcs-dimension data-type:name="SSC-A" />
                 </gating:dimension>
                 <gating:vertex>
                   <gating:coordinate data-type:value="53317.4237288136" />
                   <gating:coordinate data-type:value="123146.7162790698" />
                 </gating:vertex>
                 <gating:vertex>
                   <gating:coordinate data-type:value="14440.1355932203" />
                   <gating:coordinate data-type:value="64621.5441860465" />
                 </gating:vertex>
                 <gating:vertex>
                   <gating:coordinate data-type:value="48874.3050847458" />
                   <gating:coordinate data-type:value="12192.7441860465" />
                 </gating:vertex>
                 <gating:vertex>
                   <gating:coordinate data-type:value="226599.0508474576" />
                   <gating:coordinate data-type:value="23166.2139534884" />
                 </gating:vertex>
                 <gating:vertex>
                   <gating:coordinate data-type:value="261033.220338983" />
                   <gating:coordinate data-type:value="93884.1302325581" />
                 </gating:vertex>
                 <gating:vertex>
                   <gating:coordinate data-type:value="232152.9491525424" />
                   <gating:coordinate data-type:value="229223.5906976744" />
                 </gating:vertex>
                 <gating:vertex>
                   <gating:coordinate data-type:value="85530.0338983051" />
                   <gating:coordinate data-type:value="181671.888372093" />
                 </gating:vertex>
               </gating:PolygonGate>
             </Gate>
           </Population>
         </Subpopulations>
       </SampleNode>
     </Sample>
     <Sample>
       <DataSet uri="file:/D:/Sheeba_lenovo/Desktop/Rv2231A%20phd%20contents/Experiment%20readings/FACS/SZ%20Activation%20markers/Act%20Mar%20FACS%20reading/NIoP_21022022_Tube_006.fcs"  sampleID="21" />
       <transforms:spilloverMatrix prefix="Comp-"  name="Acquisition-defined"  editable="0"  color="#c0c0c0"  version="FlowJo-10.0.7r2"  status="FINALIZED"  transforms:id="6e7400b1-06e6-452e-ac41-0bb7652b10b0"  suffix="" >
         <data-type:parameters>
           <data-type:parameter data-type:name="FITC-A" />
           <data-type:parameter data-type:name="PerCP-Cy5-5-A" />
           <data-type:parameter data-type:name="BV421-A" />
           <data-type:parameter data-type:name="BV711-A" />
           <data-type:parameter data-type:name="BV785-A" />
           <data-type:parameter data-type:name="APC-A" />
           <data-type:parameter data-type:name="APC-Cy7-A" />
           <data-type:parameter data-type:name="PE-A" />
           <data-type:parameter data-type:name="PE-Texas Red-A" />
           <data-type:parameter data-type:name="PE-Cy7-A" />
           <data-type:parameter data-type:name="BV605-A" />
         </data-type:parameters>
         <transforms:spillover data-type:parameter="FITC-A" >
           <transforms:coefficient data-type:parameter="FITC-A"  transforms:value="1" />
           <transforms:coefficient data-type:parameter="PerCP-Cy5-5-A"  transforms:value="0.0177399199" />
           <transforms:coefficient data-type:parameter="BV421-A"  transforms:value="0" />
           <transforms:coefficient data-type:parameter="BV711-A"  transforms:value="0" />
           <transforms:coefficient data-type:parameter="BV785-A"  transforms:value="0" />
           <transforms:coefficient data-type:parameter="APC-A"  transforms:value="0" />
           <transforms:coefficient data-type:parameter="APC-Cy7-A"  transforms:value="0" />
           <transforms:coefficient data-type:parameter="PE-A"  transforms:value="0" />
           <transforms:coefficient data-type:parameter="PE-Texas Red-A"  transforms:value="0" />
           <transforms:coefficient data-type:parameter="PE-Cy7-A"  transforms:value="0" />
           <transforms:coefficient data-type:parameter="BV605-A"  transforms:value="0" />
         </transforms:spillover>
         <transforms:spillover data-type:parameter="PerCP-Cy5-5-A" >
           <transforms:coefficient data-type:parameter="FITC-A"  transforms:value="0" />
           <transforms:coefficient data-type:parameter="PerCP-Cy5-5-A"  transforms:value="1" />
           <transforms:coefficient data-type:parameter="BV421-A"  transforms:value="0.0000596629" />
           <transforms:coefficient data-type:parameter="BV711-A"  transforms:value="0.0276329331" />
           <transforms:coefficient data-type:parameter="BV785-A"  transforms:value="0.0149078602" />
           <transforms:coefficient data-type:parameter="APC-A"  transforms:value="0.6808803082" />
           <transforms:coefficient data-type:parameter="APC-Cy7-A"  transforms:value="0.031718228" />
           <transforms:coefficient data-type:parameter="PE-A"  transforms:value="0.0250869878" />
           <transforms:coefficient data-type:parameter="PE-Texas Red-A"  transforms:value="0.0359359942" />
           <transforms:coefficient data-type:parameter="PE-Cy7-A"  transforms:value="0.3433800638" />
           <transforms:coefficient data-type:parameter="BV605-A"  transforms:value="0" />
         </transforms:spillover>
         <transforms:spillover data-type:parameter="BV421-A" >
           <transforms:coefficient data-type:parameter="FITC-A"  transforms:value="0" />
           <transforms:coefficient data-type:parameter="PerCP-Cy5-5-A"  transforms:value="0" />
           <transforms:coefficient data-type:parameter="BV421-A"  transforms:value="1" />
           <transforms:coefficient data-type:parameter="BV711-A"  transforms:value="0" />
           <transforms:coefficient data-type:parameter="BV785-A"  transforms:value="0.0009233321" />
           <transforms:coefficient data-type:parameter="APC-A"  transforms:value="0" />
           <transforms:coefficient data-type:parameter="APC-Cy7-A"  transforms:value="0" />
           <transforms:coefficient data-type:parameter="PE-A"  transforms:value="0" />
           <transforms:coefficient data-type:parameter="PE-Texas Red-A"  transforms:value="0" />
           <transforms:coefficient data-type:parameter="PE-Cy7-A"  transforms:value="0" />
           <transforms:coefficient data-type:parameter="BV605-A"  transforms:value="0.0249667875" />
         </transforms:spillover>
         <transforms:spillover data-type:parameter="BV711-A" >
           <transforms:coefficient data-type:parameter="FITC-A"  transforms:value="0.0001570731" />
           <transforms:coefficient data-type:parameter="PerCP-Cy5-5-A"  transforms:value="0.2336887568" />
           <transforms:coefficient data-type:parameter="BV421-A"  transforms:value="0.0036038668" />
           <transforms:coefficient data-type:parameter="BV711-A"  transforms:value="1" />
           <transforms:coefficient data-type:parameter="BV785-A"  transforms:value="0.8847332001" />
           <transforms:coefficient data-type:parameter="APC-A"  transforms:value="0.0557708405" />
           <transforms:coefficient data-type:parameter="APC-Cy7-A"  transforms:value="0.0832939297" />
           <transforms:coefficient data-type:parameter="PE-A"  transforms:value="0.0001795167" />
           <transforms:coefficient data-type:parameter="PE-Texas Red-A"  transforms:value="0.0002810287" />
           <transforms:coefficient data-type:parameter="PE-Cy7-A"  transforms:value="0.0296673961" />
           <transforms:coefficient data-type:parameter="BV605-A"  transforms:value="0" />
         </transforms:spillover>
         <transforms:spillover data-type:parameter="BV785-A" >
           <transforms:coefficient data-type:parameter="FITC-A"  transforms:value="0" />
           <transforms:coefficient data-type:parameter="PerCP-Cy5-5-A"  transforms:value="0.0010158685" />
           <transforms:coefficient data-type:parameter="BV421-A"  transforms:value="0.0015511833" />
           <transforms:coefficient data-type:parameter="BV711-A"  transforms:value="0.0112333139" />
           <transforms:coefficient data-type:parameter="BV785-A"  transforms:value="1" />
           <transforms:coefficient data-type:parameter="APC-A"  transforms:value="0.0003848378" />
           <transforms:coefficient data-type:parameter="APC-Cy7-A"  transforms:value="0.0267213993" />
           <transforms:coefficient data-type:parameter="PE-A"  transforms:value="0" />
           <transforms:coefficient data-type:parameter="PE-Texas Red-A"  transforms:value="0.0000812984" />
           <transforms:coefficient data-type:parameter="PE-Cy7-A"  transforms:value="0.0136010917" />
           <transforms:coefficient data-type:parameter="BV605-A"  transforms:value="0" />
         </transforms:spillover>
         <transforms:spillover data-type:parameter="APC-A" >
           <transforms:coefficient data-type:parameter="FITC-A"  transforms:value="0" />
           <transforms:coefficient data-type:parameter="PerCP-Cy5-5-A"  transforms:value="0.0074924901" />
           <transforms:coefficient data-type:parameter="BV421-A"  transforms:value="0" />
           <transforms:coefficient data-type:parameter="BV711-A"  transforms:value="0.0114517957" />
           <transforms:coefficient data-type:parameter="BV785-A"  transforms:value="0.0070971833" />
           <transforms:coefficient data-type:parameter="APC-A"  transforms:value="1" />
           <transforms:coefficient data-type:parameter="APC-Cy7-A"  transforms:value="0.05277998" />
           <transforms:coefficient data-type:parameter="PE-A"  transforms:value="0" />
           <transforms:coefficient data-type:parameter="PE-Texas Red-A"  transforms:value="0.0033807077" />
           <transforms:coefficient data-type:parameter="PE-Cy7-A"  transforms:value="0.0362909921" />
           <transforms:coefficient data-type:parameter="BV605-A"  transforms:value="0" />
         </transforms:spillover>
         <transforms:spillover data-type:parameter="APC-Cy7-A" >
           <transforms:coefficient data-type:parameter="FITC-A"  transforms:value="0" />
           <transforms:coefficient data-type:parameter="PerCP-Cy5-5-A"  transforms:value="0.0473792329" />
           <transforms:coefficient data-type:parameter="BV421-A"  transforms:value="0" />
           <transforms:coefficient data-type:parameter="BV711-A"  transforms:value="0" />
           <transforms:coefficient data-type:parameter="BV785-A"  transforms:value="0" />
           <transforms:coefficient data-type:parameter="APC-A"  transforms:value="0.1053819954" />
           <transforms:coefficient data-type:parameter="APC-Cy7-A"  transforms:value="1" />
           <transforms:coefficient data-type:parameter="PE-A"  transforms:value="0" />
           <transforms:coefficient data-type:parameter="PE-Texas Red-A"  transforms:value="0.1178745925" />
           <transforms:coefficient data-type:parameter="PE-Cy7-A"  transforms:value="0.1380108297" />
           <transforms:coefficient data-type:parameter="BV605-A"  transforms:value="0" />
         </transforms:spillover>
         <transforms:spillover data-type:parameter="PE-A" >
           <transforms:coefficient data-type:parameter="FITC-A"  transforms:value="0.0050227456" />
           <transforms:coefficient data-type:parameter="PerCP-Cy5-5-A"  transforms:value="0.090717122" />
           <transforms:coefficient data-type:parameter="BV421-A"  transforms:value="0" />
           <transforms:coefficient data-type:parameter="BV711-A"  transforms:value="0.0024432214" />
           <transforms:coefficient data-type:parameter="BV785-A"  transforms:value="0.0012697725" />
           <transforms:coefficient data-type:parameter="APC-A"  transforms:value="0" />
           <transforms:coefficient data-type:parameter="APC-Cy7-A"  transforms:value="0" />
           <transforms:coefficient data-type:parameter="PE-A"  transforms:value="1" />
           <transforms:coefficient data-type:parameter="PE-Texas Red-A"  transforms:value="1.2573978901" />
           <transforms:coefficient data-type:parameter="PE-Cy7-A"  transforms:value="0.0279417001" />
           <transforms:coefficient data-type:parameter="BV605-A"  transforms:value="0.0246423148" />
         </transforms:spillover>
         <transforms:spillover data-type:parameter="PE-Texas Red-A" >
           <transforms:coefficient data-type:parameter="FITC-A"  transforms:value="0.000375974" />
           <transforms:coefficient data-type:parameter="PerCP-Cy5-5-A"  transforms:value="0.1210433766" />
           <transforms:coefficient data-type:parameter="BV421-A"  transforms:value="0" />
           <transforms:coefficient data-type:parameter="BV711-A"  transforms:value="0.0037176183" />
           <transforms:coefficient data-type:parameter="BV785-A"  transforms:value="0.0018509269" />
           <transforms:coefficient data-type:parameter="APC-A"  transforms:value="0.0008717491" />
           <transforms:coefficient data-type:parameter="APC-Cy7-A"  transforms:value="0" />
           <transforms:coefficient data-type:parameter="PE-A"  transforms:value="0.0806173012" />
           <transforms:coefficient data-type:parameter="PE-Texas Red-A"  transforms:value="1" />
           <transforms:coefficient data-type:parameter="PE-Cy7-A"  transforms:value="0.038197428" />
           <transforms:coefficient data-type:parameter="BV605-A"  transforms:value="0.0216244534" />
         </transforms:spillover>
         <transforms:spillover data-type:parameter="PE-Cy7-A" >
           <transforms:coefficient data-type:parameter="FITC-A"  transforms:value="0" />
           <transforms:coefficient data-type:parameter="PerCP-Cy5-5-A"  transforms:value="0.0133152986" />
           <transforms:coefficient data-type:parameter="BV421-A"  transforms:value="0" />
           <transforms:coefficient data-type:parameter="BV711-A"  transforms:value="0.0014915437" />
           <transforms:coefficient data-type:parameter="BV785-A"  transforms:value="0.0486353301" />
           <transforms:coefficient data-type:parameter="APC-A"  transforms:value="0" />
           <transforms:coefficient data-type:parameter="APC-Cy7-A"  transforms:value="0.019005876" />
           <transforms:coefficient data-type:parameter="PE-A"  transforms:value="0.0070814276" />
           <transforms:coefficient data-type:parameter="PE-Texas Red-A"  transforms:value="0.0137762884" />
           <transforms:coefficient data-type:parameter="PE-Cy7-A"  transforms:value="1" />
           <transforms:coefficient data-type:parameter="BV605-A"  transforms:value="0.0056455089" />
         </transforms:spillover>
         <transforms:spillover data-type:parameter="BV605-A" >
           <transforms:coefficient data-type:parameter="FITC-A"  transforms:value="0" />
           <transforms:coefficient data-type:parameter="PerCP-Cy5-5-A"  transforms:value="0.0303451866" />
           <transforms:coefficient data-type:parameter="BV421-A"  transforms:value="0" />
           <transforms:coefficient data-type:parameter="BV711-A"  transforms:value="0.2043673992" />
           <transforms:coefficient data-type:parameter="BV785-A"  transforms:value="0.1155797169" />
           <transforms:coefficient data-type:parameter="APC-A"  transforms:value="0.0013940793" />
           <transforms:coefficient data-type:parameter="APC-Cy7-A"  transforms:value="0" />
           <transforms:coefficient data-type:parameter="PE-A"  transforms:value="0.1554068029" />
           <transforms:coefficient data-type:parameter="PE-Texas Red-A"  transforms:value="0.8320244551" />
           <transforms:coefficient data-type:parameter="PE-Cy7-A"  transforms:value="0.0462897308" />
           <transforms:coefficient data-type:parameter="BV605-A"  transforms:value="1" />
         </transforms:spillover>
       </transforms:spilloverMatrix>
       <Transformations>
         <transforms:linear transforms:minRange="0"  transforms:maxRange="262144"  gain="1" >
           <data-type:parameter data-type:name="FSC-A" />
         </transforms:linear>
         <transforms:linear transforms:minRange="0"  transforms:maxRange="262144"  gain="1" >
           <data-type:parameter data-type:name="FSC-H" />
         </transforms:linear>
         <transforms:linear transforms:minRange="0"  transforms:maxRange="262144"  gain="1" >
           <data-type:parameter data-type:name="FSC-W" />
         </transforms:linear>
         <transforms:linear transforms:minRange="0"  transforms:maxRange="262144"  gain="1" >
           <data-type:parameter data-type:name="SSC-A" />
         </transforms:linear>
         <transforms:linear transforms:minRange="0"  transforms:maxRange="262144"  gain="1" >
           <data-type:parameter data-type:name="SSC-H" />
         </transforms:linear>
         <transforms:linear transforms:minRange="0"  transforms:maxRange="262144"  gain="1" >
           <data-type:parameter data-type:name="SSC-W" />
         </transforms:linear>
         <transforms:biex transforms:length="256"  transforms:maxRange="26214400.002917748"  transforms:neg="0"  transforms:width="-100"  transforms:pos="6.418539922" >
           <data-type:parameter data-type:name="FITC-A" />
         </transforms:biex>
         <transforms:biex transforms:length="256"  transforms:maxRange="262144.0000291775"  transforms:neg="0"  transforms:width="-100"  transforms:pos="4.418539922" >
           <data-type:parameter data-type:name="PerCP-Cy5-5-A" />
         </transforms:biex>
         <transforms:biex transforms:length="256"  transforms:maxRange="262144000.02917802"  transforms:neg="0"  transforms:width="-100"  transforms:pos="7.418539922" >
           <data-type:parameter data-type:name="BV421-A" />
         </transforms:biex>
         <transforms:biex transforms:length="256"  transforms:maxRange="262144.0000291775"  transforms:neg="0"  transforms:width="-100"  transforms:pos="4.418539922" >
           <data-type:parameter data-type:name="BV711-A" />
         </transforms:biex>
         <transforms:biex transforms:length="256"  transforms:maxRange="262144.0000291775"  transforms:neg="0"  transforms:width="-100"  transforms:pos="4.418539922" >
           <data-type:parameter data-type:name="BV785-A" />
         </transforms:biex>
         <transforms:biex transforms:length="256"  transforms:maxRange="2621440000.29178"  transforms:neg="0"  transforms:width="-100"  transforms:pos="8.418539922" >
           <data-type:parameter data-type:name="APC-A" />
         </transforms:biex>
         <transforms:biex transforms:length="256"  transforms:maxRange="828516746.9264475"  transforms:neg="0"  transforms:width="-100"  transforms:pos="7.9183012913" >
           <data-type:parameter data-type:name="APC-Cy7-A" />
         </transforms:biex>
         <transforms:biex transforms:length="256"  transforms:maxRange="262144.0000291775"  transforms:neg="0"  transforms:width="-100"  transforms:pos="4.418539922" >
           <data-type:parameter data-type:name="PE-A" />
         </transforms:biex>
         <transforms:biex transforms:length="256"  transforms:maxRange="262144.0000291775"  transforms:neg="0"  transforms:width="-100"  transforms:pos="4.418539922" >
           <data-type:parameter data-type:name="PE-Texas Red-A" />
         </transforms:biex>
         <transforms:biex transforms:length="256"  transforms:maxRange="82897211.5039447"  transforms:neg="0"  transforms:width="-100"  transforms:pos="6.918539922" >
           <data-type:parameter data-type:name="PE-Cy7-A" />
         </transforms:biex>
         <transforms:biex transforms:length="256"  transforms:maxRange="262144.0000291775"  transforms:neg="0"  transforms:width="-100"  transforms:pos="4.418539922" >
           <data-type:parameter data-type:name="BV605-A" />
         </transforms:biex>
         <transforms:linear transforms:minRange="0"  transforms:maxRange="32"  gain="1" >
           <data-type:parameter data-type:name="Time" />
         </transforms:linear>
         <transforms:biex transforms:length="256"  transforms:maxRange="26214400.002917748"  transforms:neg="0"  transforms:width="-100"  transforms:pos="6.418539922" >
           <data-type:parameter data-type:name="Comp-FITC-A" />
         </transforms:biex>
         <transforms:biex transforms:length="256"  transforms:maxRange="262144.0000291775"  transforms:neg="0"  transforms:width="-100"  transforms:pos="4.418539922" >
           <data-type:parameter data-type:name="Comp-PerCP-Cy5-5-A" />
         </transforms:biex>
         <transforms:biex transforms:length="256"  transforms:maxRange="262144000.02917802"  transforms:neg="0"  transforms:width="-100"  transforms:pos="7.418539922" >
           <data-type:parameter data-type:name="Comp-BV421-A" />
         </transforms:biex>
         <transforms:biex transforms:length="256"  transforms:maxRange="262144.0000291775"  transforms:neg="0"  transforms:width="-100"  transforms:pos="4.418539922" >
           <data-type:parameter data-type:name="Comp-BV711-A" />
         </transforms:biex>
         <transforms:biex transforms:length="256"  transforms:maxRange="262144.0000291775"  transforms:neg="0"  transforms:width="-100"  transforms:pos="4.418539922" >
           <data-type:parameter data-type:name="Comp-BV785-A" />
         </transforms:biex>
         <transforms:biex transforms:length="256"  transforms:maxRange="2621440000.29178"  transforms:neg="0"  transforms:width="-100"  transforms:pos="8.418539922" >
           <data-type:parameter data-type:name="Comp-APC-A" />
         </transforms:biex>
         <transforms:biex transforms:length="256"  transforms:maxRange="828516746.9264475"  transforms:neg="0"  transforms:width="-100"  transforms:pos="7.9183012913" >
           <data-type:parameter data-type:name="Comp-APC-Cy7-A" />
         </transforms:biex>
         <transforms:biex transforms:length="256"  transforms:maxRange="262144.0000291775"  transforms:neg="0"  transforms:width="-100"  transforms:pos="4.418539922" >
           <data-type:parameter data-type:name="Comp-PE-A" />
         </transforms:biex>
         <transforms:biex transforms:length="256"  transforms:maxRange="262144.0000291775"  transforms:neg="0"  transforms:width="-100"  transforms:pos="4.418539922" >
           <data-type:parameter data-type:name="Comp-PE-Texas Red-A" />
         </transforms:biex>
         <transforms:biex transforms:length="256"  transforms:maxRange="82897211.5039447"  transforms:neg="0"  transforms:width="-100"  transforms:pos="6.918539922" >
           <data-type:parameter data-type:name="Comp-PE-Cy7-A" />
         </transforms:biex>
         <transforms:biex transforms:length="256"  transforms:maxRange="262144.0000291775"  transforms:neg="0"  transforms:width="-100"  transforms:pos="4.418539922" >
           <data-type:parameter data-type:name="Comp-BV605-A" />
         </transforms:biex>
       </Transformations>
       <Keywords>
         <Keyword name="FJ_$P18R"  value="262144" />
         <Keyword name="CST REGULATORY STATUS"  value="RUO Performance Check" />
         <Keyword name="CST PERFORMANCE EXPIRED"  value="2021-06-25T12:07:13+05:30" />
         <Keyword name="CST BEADS EXPIRED"  value="False" />
         <Keyword name="CST BASELINE DATE"  value="2021-06-24T12:02:38+05:30" />
         <Keyword name="CST SETUP DATE"  value="2021-06-24T12:07:13+05:30" />
         <Keyword name="CYTOMETER CONFIG CREATE DATE"  value="2016-07-26T15:20:34+05:30" />
         <Keyword name="CYTOMETER CONFIG NAME"  value="X20- 2-Blue 3-Red 6-Violet 5-Yel Gr 2-UV (658226R1)" />
         <Keyword name="CST BEADS LOT ID"  value="86415" />
         <Keyword name="CST SETUP STATUS"  value="SUCCESS WITH WARNING" />
         <Keyword name="P18MS"  value="0" />
         <Keyword name="P18BS"  value="0" />
         <Keyword name="$P18G"  value="1.0" />
         <Keyword name="$P18E"  value="0,0" />
         <Keyword name="$P18B"  value="32" />
         <Keyword name="$P18R"  value="128" />
         <Keyword name="$P18N"  value="Time" />
         <Keyword name="P17MS"  value="0" />
         <Keyword name="P17BS"  value="148" />
         <Keyword name="P17DISPLAY"  value="LOG" />
         <Keyword name="$P17G"  value="1.0" />
         <Keyword name="$P17V"  value="648" />
         <Keyword name="$P17E"  value="0,0" />
         <Keyword name="$P17B"  value="32" />
         <Keyword name="$P17R"  value="262144" />
         <Keyword name="$P17N"  value="BV605-A" />
         <Keyword name="P16MS"  value="0" />
         <Keyword name="P16BS"  value="1729" />
         <Keyword name="P16DISPLAY"  value="LOG" />
         <Keyword name="$P16G"  value="1.0" />
         <Keyword name="$P16V"  value="922" />
         <Keyword name="$P16E"  value="0,0" />
         <Keyword name="$P16B"  value="32" />
         <Keyword name="$P16R"  value="262144" />
         <Keyword name="$P16N"  value="PE-Cy7-A" />
         <Keyword name="P15MS"  value="0" />
         <Keyword name="P15BS"  value="21339" />
         <Keyword name="P15DISPLAY"  value="LOG" />
         <Keyword name="$P15G"  value="1.0" />
         <Keyword name="$P15V"  value="838" />
         <Keyword name="$P15E"  value="0,0" />
         <Keyword name="$P15B"  value="32" />
         <Keyword name="$P15R"  value="262144" />
         <Keyword name="$P15N"  value="PE-Texas Red-A" />
         <Keyword name="P14MS"  value="0" />
         <Keyword name="P14BS"  value="2193" />
         <Keyword name="P14DISPLAY"  value="LOG" />
         <Keyword name="$P14G"  value="1.0" />
         <Keyword name="$P14V"  value="751" />
         <Keyword name="$P14E"  value="0,0" />
         <Keyword name="$P14B"  value="32" />
         <Keyword name="$P14R"  value="262144" />
         <Keyword name="$P14N"  value="PE-A" />
         <Keyword name="P13MS"  value="0" />
         <Keyword name="P13BS"  value="1440" />
         <Keyword name="P13DISPLAY"  value="LOG" />
         <Keyword name="$P13G"  value="1.0" />
         <Keyword name="$P13V"  value="769" />
         <Keyword name="$P13E"  value="0,0" />
         <Keyword name="$P13B"  value="32" />
         <Keyword name="$P13R"  value="262144" />
         <Keyword name="$P13N"  value="APC-Cy7-A" />
         <Keyword name="P12MS"  value="0" />
         <Keyword name="P12BS"  value="3699" />
         <Keyword name="P12DISPLAY"  value="LOG" />
         <Keyword name="$P12G"  value="1.0" />
         <Keyword name="$P12V"  value="790" />
         <Keyword name="$P12E"  value="0,0" />
         <Keyword name="$P12B"  value="32" />
         <Keyword name="$P12R"  value="262144" />
         <Keyword name="$P12N"  value="APC-A" />
         <Keyword name="P11MS"  value="0" />
         <Keyword name="P11BS"  value="1234" />
         <Keyword name="P11DISPLAY"  value="LOG" />
         <Keyword name="$P11G"  value="1.0" />
         <Keyword name="$P11V"  value="805" />
         <Keyword name="$P11E"  value="0,0" />
         <Keyword name="$P11B"  value="32" />
         <Keyword name="$P11R"  value="262144" />
         <Keyword name="$P11N"  value="BV785-A" />
         <Keyword name="P10MS"  value="0" />
         <Keyword name="P10BS"  value="219" />
         <Keyword name="P10DISPLAY"  value="LOG" />
         <Keyword name="$P10G"  value="1.0" />
         <Keyword name="$P10V"  value="830" />
         <Keyword name="$P10E"  value="0,0" />
         <Keyword name="$P10B"  value="32" />
         <Keyword name="$P10R"  value="262144" />
         <Keyword name="$P10N"  value="BV711-A" />
         <Keyword name="P9MS"  value="0" />
         <Keyword name="P9BS"  value="126" />
         <Keyword name="P9DISPLAY"  value="LOG" />
         <Keyword name="$P9G"  value="1.0" />
         <Keyword name="$P9V"  value="384" />
         <Keyword name="$P9E"  value="0,0" />
         <Keyword name="$P9B"  value="32" />
         <Keyword name="$P9R"  value="262144" />
         <Keyword name="$P9N"  value="BV421-A" />
         <Keyword name="P8MS"  value="0" />
         <Keyword name="P8BS"  value="1159" />
         <Keyword name="P8DISPLAY"  value="LOG" />
         <Keyword name="$P8G"  value="1.0" />
         <Keyword name="$P8V"  value="799" />
         <Keyword name="$P8E"  value="0,0" />
         <Keyword name="$P8B"  value="32" />
         <Keyword name="$P8R"  value="262144" />
         <Keyword name="$P8N"  value="PerCP-Cy5-5-A" />
         <Keyword name="P7MS"  value="0" />
         <Keyword name="P7BS"  value="0" />
         <Keyword name="P7DISPLAY"  value="LOG" />
         <Keyword name="$P7G"  value="1.0" />
         <Keyword name="$P7V"  value="571" />
         <Keyword name="$P7E"  value="0,0" />
         <Keyword name="$P7B"  value="32" />
         <Keyword name="$P7R"  value="262144" />
         <Keyword name="$P7N"  value="FITC-A" />
         <Keyword name="P6MS"  value="0" />
         <Keyword name="P6BS"  value="-1" />
         <Keyword name="$P6G"  value="1.0" />
         <Keyword name="$P6V"  value="255" />
         <Keyword name="$P6E"  value="0,0" />
         <Keyword name="$P6B"  value="32" />
         <Keyword name="$P6R"  value="262144" />
         <Keyword name="$P6N"  value="SSC-W" />
         <Keyword name="P5MS"  value="0" />
         <Keyword name="P5BS"  value="0" />
         <Keyword name="P5DISPLAY"  value="LIN" />
         <Keyword name="$P5G"  value="1.0" />
         <Keyword name="$P5V"  value="255" />
         <Keyword name="$P5E"  value="0,0" />
         <Keyword name="$P5B"  value="32" />
         <Keyword name="$P5R"  value="262144" />
         <Keyword name="$P5N"  value="SSC-H" />
         <Keyword name="P4MS"  value="0" />
         <Keyword name="P4BS"  value="0" />
         <Keyword name="P4DISPLAY"  value="LIN" />
         <Keyword name="$P4G"  value="1.0" />
         <Keyword name="$P4V"  value="255" />
         <Keyword name="$P4E"  value="0,0" />
         <Keyword name="$P4B"  value="32" />
         <Keyword name="$P4R"  value="262144" />
         <Keyword name="$P4N"  value="SSC-A" />
         <Keyword name="P3MS"  value="0" />
         <Keyword name="P3BS"  value="-1" />
         <Keyword name="$P3G"  value="1.0" />
         <Keyword name="$P3V"  value="382" />
         <Keyword name="$P3E"  value="0,0" />
         <Keyword name="$P3B"  value="32" />
         <Keyword name="$P3R"  value="262144" />
         <Keyword name="$P3N"  value="FSC-W" />
         <Keyword name="P2MS"  value="0" />
         <Keyword name="P2BS"  value="0" />
         <Keyword name="P2DISPLAY"  value="LIN" />
         <Keyword name="$P2G"  value="1.0" />
         <Keyword name="$P2V"  value="382" />
         <Keyword name="$P2E"  value="0,0" />
         <Keyword name="$P2B"  value="32" />
         <Keyword name="$P2R"  value="262144" />
         <Keyword name="$P2N"  value="FSC-H" />
         <Keyword name="P1MS"  value="0" />
         <Keyword name="P1BS"  value="0" />
         <Keyword name="P1DISPLAY"  value="LIN" />
         <Keyword name="$P1G"  value="1.0" />
         <Keyword name="$P1V"  value="382" />
         <Keyword name="$P1E"  value="0,0" />
         <Keyword name="$P1B"  value="32" />
         <Keyword name="$P1R"  value="262144" />
         <Keyword name="$P1N"  value="FSC-A" />
         <Keyword name="THRESHOLD"  value="(FSC,21789).OR.(SSC,22194)" />
         <Keyword name="APPLY COMPENSATION"  value="TRUE" />
         <Keyword name="SPILL"  value="11,FITC-A,PerCP-Cy5-5-A,BV421-A,BV711-A,BV785-A,APC-A,APC-Cy7-A,PE-A,PE-Texas Red-A,PE-Cy7-A,BV605-A,1,0.01773991978294143,0,0,0,0,0,0,0,0,0,0,1,0.000059662864410670415,0.027632932588662736,0.0149078599391831,0.6808803183216209,0.03171822812736679,0.025086987696912737,0.03593599295720404,0.34338006159071427,0,0,0,1,0,0.0009233320995408038,0,0,0,0,0,0.024966788172583413,0.00015707307806841749,0.23368875825051041,0.003603866740396726,1,0.884733178731424,0.05577084223197254,0.08329392754858667,0.00017951673356347684,0.0002810287156811922,0.029667395975163623,0,0,0.0010158685583256395,0.0015511832833019965,0.01123331391742092,1,0.00038483783778622,0.02672139900583887,0,0.00008129843613316926,0.013601092112762475,0,0,0.007492490150217019,0,0.011451795831202148,0.007097183196597114,1,0.05277998014316061,0,0.003380707687419291,0.03629099279470513,0,0,0.0473792324775678,0,0,0,0.10538199492616512,1,0,0.11787459313177094,0.1380108226621914,0,0.005022745368662685,0.09071712374378618,0,0.0024432214399681116,0.001269772480115489,0,0,1,1.2573978619771142,0.027941700032828205,0.024642315308162452,0.00037597398713913,0.12104337402122853,0,0.0037176182957050037,0.001850926856506514,0.0008717490967422755,0,0.08061730454049006,1,0.0381974263416643,0.021624453859144195,0,0.013315298658034292,0,0.00149154377601932,0.04863533060059053,0,0.019005876666687495,0.00708142777538022,0.01377628798021453,1,0.005645508911684156,0,0.030345186598024765,0,0.20436740526648003,0.11557971837514742,0.0013940792911647467,0,0.15540680690165837,0.83202445212474,0.04628972988179252,1" />
         <Keyword name="$TIMESTEP"  value="0.01" />
         <Keyword name="LASER5ASF"  value="0.58" />
         <Keyword name="LASER5DELAY"  value="149.98" />
         <Keyword name="LASER5NAME"  value="YELLGRN" />
         <Keyword name="LASER4ASF"  value="0.84" />
         <Keyword name="LASER4DELAY"  value="36.71" />
         <Keyword name="LASER4NAME"  value="VIOLET" />
         <Keyword name="LASER3ASF"  value="0.70" />
         <Keyword name="LASER3DELAY"  value="74.56" />
         <Keyword name="LASER3NAME"  value="UV" />
         <Keyword name="LASER2ASF"  value="0.83" />
         <Keyword name="LASER2DELAY"  value="112.32" />
         <Keyword name="LASER2NAME"  value="RED" />
         <Keyword name="LASER1ASF"  value="0.76" />
         <Keyword name="LASER1DELAY"  value="0.00" />
         <Keyword name="LASER1NAME"  value="BLUE" />
         <Keyword name="$INST"  value=" " />
         <Keyword name="AUTOBS"  value="TRUE" />
         <Keyword name="FSC ASF"  value="0.65" />
         <Keyword name="$OP"  value="Administrator" />
         <Keyword name="EXPORT TIME"  value="10-MAR-2022-14:24:54" />
         <Keyword name="EXPORT USER NAME"  value="Administrator" />
         <Keyword name="WINDOW EXTENSION"  value="10.00" />
         <Keyword name="CYTNUM"  value="H658226R1036" />
         <Keyword name="SETTINGS"  value="Cytometer" />
         <Keyword name="$CYT"  value="LSRFortessa" />
         <Keyword name="$ETIM"  value="10:42:07" />
         <Keyword name="$BTIM"  value="10:40:32" />
         <Keyword name="$DATE"  value="23-FEB-2022" />
         <Keyword name="GUID"  value="f9d01040-e82b-4f58-ab61-56beda8bf333" />
         <Keyword name="EXPERIMENT NAME"  value="BCG_Matrix-June" />
         <Keyword name="$SRC"  value="NIoP_21022022" />
         <Keyword name="TUBE NAME"  value="Tube_006" />
         <Keyword name="CREATOR"  value="BD FACSDiva Software Version 8.0.2" />
         <Keyword name="$NEXTDATA"  value="0" />
         <Keyword name="$DATATYPE"  value="F" />
         <Keyword name="$BYTEORD"  value="4,3,2,1" />
         <Keyword name="$MODE"  value="L" />
         <Keyword name="$PAR"  value="18" />
         <Keyword name="$TOT"  value="50000              " />
         <Keyword name="$SYS"  value="Windows 7 6.1" />
         <Keyword name="$FIL"  value="NIoP_21022022_Tube_006.fcs" />
         <Keyword name="$ENDDATA"  value="3604824            " />
         <Keyword name="$BEGINDATA"  value="4825" />
         <Keyword name="$ENDSTEXT"  value="0" />
         <Keyword name="$BEGINSTEXT"  value="0" />
         <Keyword name="$ENDANALYSIS"  value="0" />
         <Keyword name="$BEGINANALYSIS"  value="0" />
         <Keyword name="FJ_FCS_VERSION"  value="3.1" />
         <Keyword name="$P1S"  value="" />
         <Keyword name="$P2S"  value="" />
         <Keyword name="$P3S"  value="" />
         <Keyword name="$P4S"  value="" />
         <Keyword name="$P5S"  value="" />
         <Keyword name="$P6S"  value="" />
         <Keyword name="$P7S"  value="" />
         <Keyword name="$P8S"  value="" />
         <Keyword name="$P9S"  value="" />
         <Keyword name="$P10S"  value="" />
         <Keyword name="$P11S"  value="" />
         <Keyword name="$P12S"  value="" />
         <Keyword name="$P13S"  value="" />
         <Keyword name="$P14S"  value="" />
         <Keyword name="$P15S"  value="" />
         <Keyword name="$P16S"  value="" />
         <Keyword name="$P17S"  value="" />
         <Keyword name="$P18S"  value="" />
         <Keyword name="$P19N"  value="Comp-FITC-A" />
         <Keyword name="$P19S"  value="" />
         <Keyword name="$P19R"  value="26214400" />
         <Keyword name="$P20N"  value="Comp-PerCP-Cy5-5-A" />
         <Keyword name="$P20S"  value="" />
         <Keyword name="$P20R"  value="262144" />
         <Keyword name="$P21N"  value="Comp-BV421-A" />
         <Keyword name="$P21S"  value="" />
         <Keyword name="$P21R"  value="262144000" />
         <Keyword name="$P22N"  value="Comp-BV711-A" />
         <Keyword name="$P22S"  value="" />
         <Keyword name="$P22R"  value="262144" />
         <Keyword name="$P23N"  value="Comp-BV785-A" />
         <Keyword name="$P23S"  value="" />
         <Keyword name="$P23R"  value="262144" />
         <Keyword name="$P24N"  value="Comp-APC-A" />
         <Keyword name="$P24S"  value="" />
         <Keyword name="$P24R"  value="2147483647" />
         <Keyword name="$P25N"  value="Comp-APC-Cy7-A" />
         <Keyword name="$P25S"  value="" />
         <Keyword name="$P25R"  value="828516746" />
         <Keyword name="$P26N"  value="Comp-PE-A" />
         <Keyword name="$P26S"  value="" />
         <Keyword name="$P26R"  value="262144" />
         <Keyword name="$P27N"  value="Comp-PE-Texas Red-A" />
         <Keyword name="$P27S"  value="" />
         <Keyword name="$P27R"  value="262144" />
         <Keyword name="$P28N"  value="Comp-PE-Cy7-A" />
         <Keyword name="$P28S"  value="" />
         <Keyword name="$P28R"  value="82897211" />
         <Keyword name="$P29N"  value="Comp-BV605-A" />
         <Keyword name="$P29S"  value="" />
         <Keyword name="$P29R"  value="262144" />
       </Keywords>
       <SampleNode name="NIoP_21022022_Tube_006.fcs"  annotation=""  owningGroup=""  expanded="1"  sortPriority="10"  count="50000"  sampleID="21" >
         <Graph smoothing="0"  backColor="#ffffff"  foreColor="#000000"  type="Pseudocolor"  fast="1"  rowCount="50000" >
           <Axis dimension="x"  name="FSC-A"  label=""  auto="auto" />
           <Axis dimension="y"  name="SSC-A"  label=""  auto="auto" />
           <GraphSettings level="5%"  smoothingHighResolution="1"  contourHighResolution="1"  histogramSmoothingCount="0"  graphResolution="256"  showOutliers="0"  drawLargeDots="0"  dotsToDraw="8000"  tint="le.chartfill.tinted.40"  lineWeight="le.lineweight.normal"  lineStyle="le.linestyle.solid" />
           <GraphEnvironment showGrid="0"  showAxes="tnlTNL"  showGates="1"  showFreqOnPlots="1"  showGateNameOnPlots="1"  showMedians="0"  showUncomped="0"  addEventParam="0"  lastYAxisName="" >
             <TextTraits font="SansSerif"  size="12"  name="Labels"  style="plain"  color="#000000"  background="#00ffffff"  just="left" />
             <TextTraits font="SansSerif"  size="12"  name="LayoutGates"  style="plain"  color="#000000"  background="#00ffffff"  just="left" />
             <TextTraits font="SansSerif"  size="10"  name="Numbers"  style="plain"  color="#000000"  background="#00ffffff"  just="left" />
             <TextTraits font="SansSerif"  size="10"  name="Legend"  style="plain"  color="#000000"  background="#00ffffff"  just="left" />
             <WindowPosition x="0"  y="0"  width="0"  height="0"  displayed="0"  panelState="" />
           </GraphEnvironment>
         </Graph>
         <Subpopulations>
           <Population name="Comp-FITC-A subset"  annotation=""  owningGroup="All Samples"  expanded="1"  sortPriority="10"  count="13875" >
             <Graph smoothing="1"  backColor="#ffffff"  foreColor="#000000"  type="Histogram"  fast="1"  rowCount="50000" >
               <Axis dimension="x"  name="Comp-PerCP-Cy5-5-A"  label=""  auto="auto" />
               <Axis dimension="y"  name=""  label=""  auto="auto" />
               <GraphSettings level="5%"  smoothingHighResolution="1"  contourHighResolution="1"  histogramSmoothingCount="0"  graphResolution="256"  showOutliers="0"  drawLargeDots="0"  dotsToDraw="8000"  tint="le.chartfill.tinted.40"  lineWeight="le.lineweight.normal"  lineStyle="le.linestyle.solid" />
               <GraphEnvironment showGrid="0"  showAxes="tnlTNL"  showGates="1"  showFreqOnPlots="1"  showGateNameOnPlots="1"  showMedians="0"  showUncomped="0"  addEventParam="0"  lastYAxisName="" >
                 <TextTraits font="SansSerif"  size="12"  name="Labels"  style="plain"  color="#000000"  background="#00ffffff"  just="left" />
                 <TextTraits font="SansSerif"  size="12"  name="LayoutGates"  style="plain"  color="#000000"  background="#00ffffff"  just="left" />
                 <TextTraits font="SansSerif"  size="10"  name="Numbers"  style="plain"  color="#000000"  background="#00ffffff"  just="left" />
                 <TextTraits font="SansSerif"  size="10"  name="Legend"  style="plain"  color="#000000"  background="#00ffffff"  just="left" />
                 <WindowPosition x="-9"  y="-9"  width="390"  height="520"  displayed="1"  panelState="---" />
               </GraphEnvironment>
             </Graph>
             <Gate gating:id="ID1340006540" >
               <gating:RectangleGate eventsInside="1"  annoOffsetX="0"  annoOffsetY="0"  tint="#000000"  isTinted="0"  lineWeight="Normal"  userDefined="1" >
                 <gating:dimension gating:min="20132.161025446123"  gating:max="202992.66995385083"  yRatio="0.255813953488372" >
                   <data-type:fcs-dimension data-type:name="Comp-FITC-A" />
                 </gating:dimension>
               </gating:RectangleGate>
             </Gate>
             <Subpopulations>
               <Population name="Comp-APC-A subset"  annotation=""  owningGroup="All Samples"  expanded="1"  sortPriority="10"  count="811" >
                 <Graph smoothing="1"  backColor="#ffffff"  foreColor="#000000"  type="Histogram"  fast="1"  rowCount="50000" >
                   <Axis dimension="x"  name="Comp-APC-A"  label=""  auto="auto" />
                   <Axis dimension="y"  name=""  label=""  auto="auto" />
                   <GraphSettings level="5%"  smoothingHighResolution="1"  contourHighResolution="1"  histogramSmoothingCount="0"  graphResolution="256"  showOutliers="0"  drawLargeDots="0"  dotsToDraw="8000"  tint="le.chartfill.tinted.40"  lineWeight="le.lineweight.normal"  lineStyle="le.linestyle.solid" />
                   <GraphEnvironment showGrid="0"  showAxes="tnlTNL"  showGates="1"  showFreqOnPlots="1"  showGateNameOnPlots="1"  showMedians="0"  showUncomped="0"  addEventParam="0"  lastYAxisName="" >
                    <TextTraits font="SansSerif"  size="12"  name="Labels"  style="plain"  color="#000000"  background="#00ffffff"  just="left" />
                    <TextTraits font="SansSerif"  size="12"  name="LayoutGates"  style="plain"  color="#000000"  background="#00ffffff"  just="left" />
                    <TextTraits font="SansSerif"  size="10"  name="Numbers"  style="plain"  color="#000000"  background="#00ffffff"  just="left" />
                    <TextTraits font="SansSerif"  size="10"  name="Legend"  style="plain"  color="#000000"  background="#00ffffff"  just="left" />
                    <WindowPosition x="-9"  y="-9"  width="390"  height="520"  displayed="0"  panelState="---" />
                   </GraphEnvironment>
                 </Graph>
                 <Gate gating:id="ID828911691"  gating:parent_id="ID1340006540" >
                   <gating:RectangleGate eventsInside="1"  annoOffsetX="0"  annoOffsetY="0"  tint="#000000"  isTinted="0"  lineWeight="Normal"  userDefined="1" >
                    <gating:dimension gating:min="55585.44721870579"  gating:max="163391.41276640567"  yRatio="0.4279069767441861" >
                    <data-type:fcs-dimension data-type:name="Comp-APC-A" />
                    </gating:dimension>
                   </gating:RectangleGate>
                 </Gate>
               </Population>
               <Population name="Comp-APC-Cy7-A subset"  annotation=""  owningGroup="All Samples"  expanded="1"  sortPriority="10"  count="83" >
                 <Graph smoothing="1"  backColor="#ffffff"  foreColor="#000000"  type="Histogram"  fast="1"  rowCount="50000" >
                   <Axis dimension="x"  name="FSC-A"  label=""  auto="auto" />
                   <Axis dimension="y"  name=""  label=""  auto="auto" />
                   <GraphSettings level="5%"  smoothingHighResolution="1"  contourHighResolution="1"  histogramSmoothingCount="0"  graphResolution="256"  showOutliers="0"  drawLargeDots="0"  dotsToDraw="8000"  tint="le.chartfill.tinted.40"  lineWeight="le.lineweight.normal"  lineStyle="le.linestyle.solid" />
                   <GraphEnvironment showGrid="0"  showAxes="tnlTNL"  showGates="1"  showFreqOnPlots="1"  showGateNameOnPlots="1"  showMedians="0"  showUncomped="0"  addEventParam="0"  lastYAxisName="" >
                    <TextTraits font="SansSerif"  size="12"  name="Labels"  style="plain"  color="#000000"  background="#00ffffff"  just="left" />
                    <TextTraits font="SansSerif"  size="12"  name="LayoutGates"  style="plain"  color="#000000"  background="#00ffffff"  just="left" />
                    <TextTraits font="SansSerif"  size="10"  name="Numbers"  style="plain"  color="#000000"  background="#00ffffff"  just="left" />
                    <TextTraits font="SansSerif"  size="10"  name="Legend"  style="plain"  color="#000000"  background="#00ffffff"  just="left" />
                    <WindowPosition x="-9"  y="-9"  width="390"  height="520"  displayed="1"  panelState="---" />
                   </GraphEnvironment>
                 </Graph>
                 <Gate gating:id="ID792372548"  gating:parent_id="ID1340006540" >
                   <gating:RectangleGate eventsInside="1"  annoOffsetX="0"  annoOffsetY="0"  tint="#000000"  isTinted="0"  lineWeight="Normal"  userDefined="1" >
                    <gating:dimension gating:min="28154.64010249493"  gating:max="178209.31920115658"  yRatio="0.3906976744186046" >
                    <data-type:fcs-dimension data-type:name="Comp-APC-Cy7-A" />
                    </gating:dimension>
                   </gating:RectangleGate>
                 </Gate>
               </Population>
               <Population name="Comp-BV421-A subset"  annotation=""  owningGroup="All Samples"  expanded="1"  sortPriority="10"  count="3146" >
                 <Graph smoothing="1"  backColor="#ffffff"  foreColor="#000000"  type="Histogram"  fast="1"  rowCount="50000" >
                   <Axis dimension="x"  name="FSC-A"  label=""  auto="auto" />
                   <Axis dimension="y"  name=""  label=""  auto="auto" />
                   <GraphSettings level="5%"  smoothingHighResolution="1"  contourHighResolution="1"  histogramSmoothingCount="0"  graphResolution="256"  showOutliers="0"  drawLargeDots="0"  dotsToDraw="8000"  tint="le.chartfill.tinted.40"  lineWeight="le.lineweight.normal"  lineStyle="le.linestyle.solid" />
                   <GraphEnvironment showGrid="0"  showAxes="tnlTNL"  showGates="1"  showFreqOnPlots="1"  showGateNameOnPlots="1"  showMedians="0"  showUncomped="0"  addEventParam="0"  lastYAxisName="" >
                    <TextTraits font="SansSerif"  size="12"  name="Labels"  style="plain"  color="#000000"  background="#00ffffff"  just="left" />
                    <TextTraits font="SansSerif"  size="12"  name="LayoutGates"  style="plain"  color="#000000"  background="#00ffffff"  just="left" />
                    <TextTraits font="SansSerif"  size="10"  name="Numbers"  style="plain"  color="#000000"  background="#00ffffff"  just="left" />
                    <TextTraits font="SansSerif"  size="10"  name="Legend"  style="plain"  color="#000000"  background="#00ffffff"  just="left" />
                    <WindowPosition x="-9"  y="-9"  width="390"  height="520"  displayed="1"  panelState="---" />
                   </GraphEnvironment>
                 </Graph>
                 <Gate gating:id="ID859319189"  gating:parent_id="ID1340006540" >
                   <gating:RectangleGate eventsInside="1"  annoOffsetX="0"  annoOffsetY="0"  tint="#000000"  isTinted="0"  lineWeight="Normal"  userDefined="1" >
                    <gating:dimension gating:min="9270.732196288413"  gating:max="194370.71347541074"  yRatio="0.4744186046511628" >
                    <data-type:fcs-dimension data-type:name="Comp-BV421-A" />
                    </gating:dimension>
                   </gating:RectangleGate>
                 </Gate>
               </Population>
               <Population name="Comp-PE-Cy7-A subset"  annotation=""  owningGroup="All Samples"  expanded="1"  sortPriority="10"  count="251" >
                 <Graph smoothing="1"  backColor="#ffffff"  foreColor="#000000"  type="Histogram"  fast="1"  rowCount="50000" >
                   <Axis dimension="x"  name="FSC-A"  label=""  auto="auto" />
                   <Axis dimension="y"  name=""  label=""  auto="auto" />
                   <GraphSettings level="5%"  smoothingHighResolution="1"  contourHighResolution="1"  histogramSmoothingCount="0"  graphResolution="256"  showOutliers="0"  drawLargeDots="0"  dotsToDraw="8000"  tint="le.chartfill.tinted.40"  lineWeight="le.lineweight.normal"  lineStyle="le.linestyle.solid" />
                   <GraphEnvironment showGrid="0"  showAxes="tnlTNL"  showGates="1"  showFreqOnPlots="1"  showGateNameOnPlots="1"  showMedians="0"  showUncomped="0"  addEventParam="0"  lastYAxisName="" >
                    <TextTraits font="SansSerif"  size="12"  name="Labels"  style="plain"  color="#000000"  background="#00ffffff"  just="left" />
                    <TextTraits font="SansSerif"  size="12"  name="LayoutGates"  style="plain"  color="#000000"  background="#00ffffff"  just="left" />
                    <TextTraits font="SansSerif"  size="10"  name="Numbers"  style="plain"  color="#000000"  background="#00ffffff"  just="left" />
                    <TextTraits font="SansSerif"  size="10"  name="Legend"  style="plain"  color="#000000"  background="#00ffffff"  just="left" />
                    <WindowPosition x="-9"  y="-9"  width="390"  height="520"  displayed="1"  panelState="---" />
                   </GraphEnvironment>
                 </Graph>
                 <Gate gating:id="ID750083448"  gating:parent_id="ID1340006540" >
                   <gating:RectangleGate eventsInside="1"  annoOffsetX="0"  annoOffsetY="0"  tint="#000000"  isTinted="0"  lineWeight="Normal"  userDefined="1" >
                    <gating:dimension gating:min="14464.978455465967"  gating:max="211996.76396259444"  yRatio="0.41860465116279066" >
                    <data-type:fcs-dimension data-type:name="Comp-PE-Cy7-A" />
                    </gating:dimension>
                   </gating:RectangleGate>
                 </Gate>
               </Population>
             </Subpopulations>
           </Population>
           <Population name="Live  macrophages"  annotation=""  owningGroup="All Samples"  expanded="1"  sortPriority="10"  count="39719" >
             <Graph smoothing="0"  backColor="#ffffff"  foreColor="#000000"  type="Pseudocolor"  fast="1"  rowCount="50000" >
               <Axis dimension="x"  name="Comp-FITC-A"  label=""  auto="auto" />
               <Axis dimension="y"  name="Comp-PerCP-Cy5-5-A"  label=""  auto="auto" />
               <GraphSettings level="5%"  smoothingHighResolution="1"  contourHighResolution="1"  histogramSmoothingCount="0"  graphResolution="256"  showOutliers="0"  drawLargeDots="0"  dotsToDraw="8000"  tint="le.chartfill.tinted.40"  lineWeight="le.lineweight.normal"  lineStyle="le.linestyle.solid" />
               <GraphEnvironment showGrid="0"  showAxes="tnlTNL"  showGates="1"  showFreqOnPlots="1"  showGateNameOnPlots="1"  showMedians="0"  showUncomped="0"  addEventParam="0"  lastYAxisName="" >
                 <TextTraits font="SansSerif"  size="12"  name="Labels"  style="plain"  color="#000000"  background="#00ffffff"  just="left" />
                 <TextTraits font="SansSerif"  size="12"  name="LayoutGates"  style="plain"  color="#000000"  background="#00ffffff"  just="left" />
                 <TextTraits font="SansSerif"  size="10"  name="Numbers"  style="plain"  color="#000000"  background="#00ffffff"  just="left" />
                 <TextTraits font="SansSerif"  size="10"  name="Legend"  style="plain"  color="#000000"  background="#00ffffff"  just="left" />
                 <WindowPosition x="-9"  y="-9"  width="390"  height="520"  displayed="0"  panelState="---" />
               </GraphEnvironment>
             </Graph>
             <Gate gating:id="ID923502646" >
               <gating:PolygonGate eventsInside="1"  annoOffsetX="3"  annoOffsetY="3"  tint="#000000"  isTinted="0"  lineWeight="Normal"  userDefined="1"  quadId="-1"  gateResolution="256" >
                 <gating:dimension>
                   <data-type:fcs-dimension data-type:name="FSC-A" />
                 </gating:dimension>
                 <gating:dimension>
                   <data-type:fcs-dimension data-type:name="SSC-A" />
                 </gating:dimension>
                 <gating:vertex>
                   <gating:coordinate data-type:value="53317.4237288136" />
                   <gating:coordinate data-type:value="123146.7162790698" />
                 </gating:vertex>
                 <gating:vertex>
                   <gating:coordinate data-type:value="14440.1355932203" />
                   <gating:coordinate data-type:value="64621.5441860465" />
                 </gating:vertex>
                 <gating:vertex>
                   <gating:coordinate data-type:value="48874.3050847458" />
                   <gating:coordinate data-type:value="12192.7441860465" />
                 </gating:vertex>
                 <gating:vertex>
                   <gating:coordinate data-type:value="226599.0508474576" />
                   <gating:coordinate data-type:value="23166.2139534884" />
                 </gating:vertex>
                 <gating:vertex>
                   <gating:coordinate data-type:value="261033.220338983" />
                   <gating:coordinate data-type:value="93884.1302325581" />
                 </gating:vertex>
                 <gating:vertex>
                   <gating:coordinate data-type:value="232152.9491525424" />
                   <gating:coordinate data-type:value="229223.5906976744" />
                 </gating:vertex>
                 <gating:vertex>
                   <gating:coordinate data-type:value="85530.0338983051" />
                   <gating:coordinate data-type:value="181671.888372093" />
                 </gating:vertex>
               </gating:PolygonGate>
             </Gate>
           </Population>
         </Subpopulations>
       </SampleNode>
     </Sample>
     <Sample>
       <DataSet uri="file:/D:/Sheeba_lenovo/Desktop/Rv2231A%20phd%20contents/Experiment%20readings/FACS/SZ%20Activation%20markers/Act%20Mar%20FACS%20reading/NIoP_21022022_Tube_014.fcs"  sampleID="29" />
       <transforms:spilloverMatrix prefix="Comp-"  name="Acquisition-defined"  editable="0"  color="#c0c0c0"  version="FlowJo-10.0.7r2"  status="FINALIZED"  transforms:id="6e7400b1-06e6-452e-ac41-0bb7652b10b0"  suffix="" >
         <data-type:parameters>
           <data-type:parameter data-type:name="FITC-A" />
           <data-type:parameter data-type:name="PerCP-Cy5-5-A" />
           <data-type:parameter data-type:name="BV421-A" />
           <data-type:parameter data-type:name="BV711-A" />
           <data-type:parameter data-type:name="BV785-A" />
           <data-type:parameter data-type:name="APC-A" />
           <data-type:parameter data-type:name="APC-Cy7-A" />
           <data-type:parameter data-type:name="PE-A" />
           <data-type:parameter data-type:name="PE-Texas Red-A" />
           <data-type:parameter data-type:name="PE-Cy7-A" />
           <data-type:parameter data-type:name="BV605-A" />
         </data-type:parameters>
         <transforms:spillover data-type:parameter="FITC-A" >
           <transforms:coefficient data-type:parameter="FITC-A"  transforms:value="1" />
           <transforms:coefficient data-type:parameter="PerCP-Cy5-5-A"  transforms:value="0.0177399199" />
           <transforms:coefficient data-type:parameter="BV421-A"  transforms:value="0" />
           <transforms:coefficient data-type:parameter="BV711-A"  transforms:value="0" />
           <transforms:coefficient data-type:parameter="BV785-A"  transforms:value="0" />
           <transforms:coefficient data-type:parameter="APC-A"  transforms:value="0" />
           <transforms:coefficient data-type:parameter="APC-Cy7-A"  transforms:value="0" />
           <transforms:coefficient data-type:parameter="PE-A"  transforms:value="0" />
           <transforms:coefficient data-type:parameter="PE-Texas Red-A"  transforms:value="0" />
           <transforms:coefficient data-type:parameter="PE-Cy7-A"  transforms:value="0" />
           <transforms:coefficient data-type:parameter="BV605-A"  transforms:value="0" />
         </transforms:spillover>
         <transforms:spillover data-type:parameter="PerCP-Cy5-5-A" >
           <transforms:coefficient data-type:parameter="FITC-A"  transforms:value="0" />
           <transforms:coefficient data-type:parameter="PerCP-Cy5-5-A"  transforms:value="1" />
           <transforms:coefficient data-type:parameter="BV421-A"  transforms:value="0.0000596629" />
           <transforms:coefficient data-type:parameter="BV711-A"  transforms:value="0.0276329331" />
           <transforms:coefficient data-type:parameter="BV785-A"  transforms:value="0.0149078602" />
           <transforms:coefficient data-type:parameter="APC-A"  transforms:value="0.6808803082" />
           <transforms:coefficient data-type:parameter="APC-Cy7-A"  transforms:value="0.031718228" />
           <transforms:coefficient data-type:parameter="PE-A"  transforms:value="0.0250869878" />
           <transforms:coefficient data-type:parameter="PE-Texas Red-A"  transforms:value="0.0359359942" />
           <transforms:coefficient data-type:parameter="PE-Cy7-A"  transforms:value="0.3433800638" />
           <transforms:coefficient data-type:parameter="BV605-A"  transforms:value="0" />
         </transforms:spillover>
         <transforms:spillover data-type:parameter="BV421-A" >
           <transforms:coefficient data-type:parameter="FITC-A"  transforms:value="0" />
           <transforms:coefficient data-type:parameter="PerCP-Cy5-5-A"  transforms:value="0" />
           <transforms:coefficient data-type:parameter="BV421-A"  transforms:value="1" />
           <transforms:coefficient data-type:parameter="BV711-A"  transforms:value="0" />
           <transforms:coefficient data-type:parameter="BV785-A"  transforms:value="0.0009233321" />
           <transforms:coefficient data-type:parameter="APC-A"  transforms:value="0" />
           <transforms:coefficient data-type:parameter="APC-Cy7-A"  transforms:value="0" />
           <transforms:coefficient data-type:parameter="PE-A"  transforms:value="0" />
           <transforms:coefficient data-type:parameter="PE-Texas Red-A"  transforms:value="0" />
           <transforms:coefficient data-type:parameter="PE-Cy7-A"  transforms:value="0" />
           <transforms:coefficient data-type:parameter="BV605-A"  transforms:value="0.0249667875" />
         </transforms:spillover>
         <transforms:spillover data-type:parameter="BV711-A" >
           <transforms:coefficient data-type:parameter="FITC-A"  transforms:value="0.0001570731" />
           <transforms:coefficient data-type:parameter="PerCP-Cy5-5-A"  transforms:value="0.2336887568" />
           <transforms:coefficient data-type:parameter="BV421-A"  transforms:value="0.0036038668" />
           <transforms:coefficient data-type:parameter="BV711-A"  transforms:value="1" />
           <transforms:coefficient data-type:parameter="BV785-A"  transforms:value="0.8847332001" />
           <transforms:coefficient data-type:parameter="APC-A"  transforms:value="0.0557708405" />
           <transforms:coefficient data-type:parameter="APC-Cy7-A"  transforms:value="0.0832939297" />
           <transforms:coefficient data-type:parameter="PE-A"  transforms:value="0.0001795167" />
           <transforms:coefficient data-type:parameter="PE-Texas Red-A"  transforms:value="0.0002810287" />
           <transforms:coefficient data-type:parameter="PE-Cy7-A"  transforms:value="0.0296673961" />
           <transforms:coefficient data-type:parameter="BV605-A"  transforms:value="0" />
         </transforms:spillover>
         <transforms:spillover data-type:parameter="BV785-A" >
           <transforms:coefficient data-type:parameter="FITC-A"  transforms:value="0" />
           <transforms:coefficient data-type:parameter="PerCP-Cy5-5-A"  transforms:value="0.0010158685" />
           <transforms:coefficient data-type:parameter="BV421-A"  transforms:value="0.0015511833" />
           <transforms:coefficient data-type:parameter="BV711-A"  transforms:value="0.0112333139" />
           <transforms:coefficient data-type:parameter="BV785-A"  transforms:value="1" />
           <transforms:coefficient data-type:parameter="APC-A"  transforms:value="0.0003848378" />
           <transforms:coefficient data-type:parameter="APC-Cy7-A"  transforms:value="0.0267213993" />
           <transforms:coefficient data-type:parameter="PE-A"  transforms:value="0" />
           <transforms:coefficient data-type:parameter="PE-Texas Red-A"  transforms:value="0.0000812984" />
           <transforms:coefficient data-type:parameter="PE-Cy7-A"  transforms:value="0.0136010917" />
           <transforms:coefficient data-type:parameter="BV605-A"  transforms:value="0" />
         </transforms:spillover>
         <transforms:spillover data-type:parameter="APC-A" >
           <transforms:coefficient data-type:parameter="FITC-A"  transforms:value="0" />
           <transforms:coefficient data-type:parameter="PerCP-Cy5-5-A"  transforms:value="0.0074924901" />
           <transforms:coefficient data-type:parameter="BV421-A"  transforms:value="0" />
           <transforms:coefficient data-type:parameter="BV711-A"  transforms:value="0.0114517957" />
           <transforms:coefficient data-type:parameter="BV785-A"  transforms:value="0.0070971833" />
           <transforms:coefficient data-type:parameter="APC-A"  transforms:value="1" />
           <transforms:coefficient data-type:parameter="APC-Cy7-A"  transforms:value="0.05277998" />
           <transforms:coefficient data-type:parameter="PE-A"  transforms:value="0" />
           <transforms:coefficient data-type:parameter="PE-Texas Red-A"  transforms:value="0.0033807077" />
           <transforms:coefficient data-type:parameter="PE-Cy7-A"  transforms:value="0.0362909921" />
           <transforms:coefficient data-type:parameter="BV605-A"  transforms:value="0" />
         </transforms:spillover>
         <transforms:spillover data-type:parameter="APC-Cy7-A" >
           <transforms:coefficient data-type:parameter="FITC-A"  transforms:value="0" />
           <transforms:coefficient data-type:parameter="PerCP-Cy5-5-A"  transforms:value="0.0473792329" />
           <transforms:coefficient data-type:parameter="BV421-A"  transforms:value="0" />
           <transforms:coefficient data-type:parameter="BV711-A"  transforms:value="0" />
           <transforms:coefficient data-type:parameter="BV785-A"  transforms:value="0" />
           <transforms:coefficient data-type:parameter="APC-A"  transforms:value="0.1053819954" />
           <transforms:coefficient data-type:parameter="APC-Cy7-A"  transforms:value="1" />
           <transforms:coefficient data-type:parameter="PE-A"  transforms:value="0" />
           <transforms:coefficient data-type:parameter="PE-Texas Red-A"  transforms:value="0.1178745925" />
           <transforms:coefficient data-type:parameter="PE-Cy7-A"  transforms:value="0.1380108297" />
           <transforms:coefficient data-type:parameter="BV605-A"  transforms:value="0" />
         </transforms:spillover>
         <transforms:spillover data-type:parameter="PE-A" >
           <transforms:coefficient data-type:parameter="FITC-A"  transforms:value="0.0050227456" />
           <transforms:coefficient data-type:parameter="PerCP-Cy5-5-A"  transforms:value="0.090717122" />
           <transforms:coefficient data-type:parameter="BV421-A"  transforms:value="0" />
           <transforms:coefficient data-type:parameter="BV711-A"  transforms:value="0.0024432214" />
           <transforms:coefficient data-type:parameter="BV785-A"  transforms:value="0.0012697725" />
           <transforms:coefficient data-type:parameter="APC-A"  transforms:value="0" />
           <transforms:coefficient data-type:parameter="APC-Cy7-A"  transforms:value="0" />
           <transforms:coefficient data-type:parameter="PE-A"  transforms:value="1" />
           <transforms:coefficient data-type:parameter="PE-Texas Red-A"  transforms:value="1.2573978901" />
           <transforms:coefficient data-type:parameter="PE-Cy7-A"  transforms:value="0.0279417001" />
           <transforms:coefficient data-type:parameter="BV605-A"  transforms:value="0.0246423148" />
         </transforms:spillover>
         <transforms:spillover data-type:parameter="PE-Texas Red-A" >
           <transforms:coefficient data-type:parameter="FITC-A"  transforms:value="0.000375974" />
           <transforms:coefficient data-type:parameter="PerCP-Cy5-5-A"  transforms:value="0.1210433766" />
           <transforms:coefficient data-type:parameter="BV421-A"  transforms:value="0" />
           <transforms:coefficient data-type:parameter="BV711-A"  transforms:value="0.0037176183" />
           <transforms:coefficient data-type:parameter="BV785-A"  transforms:value="0.0018509269" />
           <transforms:coefficient data-type:parameter="APC-A"  transforms:value="0.0008717491" />
           <transforms:coefficient data-type:parameter="APC-Cy7-A"  transforms:value="0" />
           <transforms:coefficient data-type:parameter="PE-A"  transforms:value="0.0806173012" />
           <transforms:coefficient data-type:parameter="PE-Texas Red-A"  transforms:value="1" />
           <transforms:coefficient data-type:parameter="PE-Cy7-A"  transforms:value="0.038197428" />
           <transforms:coefficient data-type:parameter="BV605-A"  transforms:value="0.0216244534" />
         </transforms:spillover>
         <transforms:spillover data-type:parameter="PE-Cy7-A" >
           <transforms:coefficient data-type:parameter="FITC-A"  transforms:value="0" />
           <transforms:coefficient data-type:parameter="PerCP-Cy5-5-A"  transforms:value="0.0133152986" />
           <transforms:coefficient data-type:parameter="BV421-A"  transforms:value="0" />
           <transforms:coefficient data-type:parameter="BV711-A"  transforms:value="0.0014915437" />
           <transforms:coefficient data-type:parameter="BV785-A"  transforms:value="0.0486353301" />
           <transforms:coefficient data-type:parameter="APC-A"  transforms:value="0" />
           <transforms:coefficient data-type:parameter="APC-Cy7-A"  transforms:value="0.019005876" />
           <transforms:coefficient data-type:parameter="PE-A"  transforms:value="0.0070814276" />
           <transforms:coefficient data-type:parameter="PE-Texas Red-A"  transforms:value="0.0137762884" />
           <transforms:coefficient data-type:parameter="PE-Cy7-A"  transforms:value="1" />
           <transforms:coefficient data-type:parameter="BV605-A"  transforms:value="0.0056455089" />
         </transforms:spillover>
         <transforms:spillover data-type:parameter="BV605-A" >
           <transforms:coefficient data-type:parameter="FITC-A"  transforms:value="0" />
           <transforms:coefficient data-type:parameter="PerCP-Cy5-5-A"  transforms:value="0.0303451866" />
           <transforms:coefficient data-type:parameter="BV421-A"  transforms:value="0" />
           <transforms:coefficient data-type:parameter="BV711-A"  transforms:value="0.2043673992" />
           <transforms:coefficient data-type:parameter="BV785-A"  transforms:value="0.1155797169" />
           <transforms:coefficient data-type:parameter="APC-A"  transforms:value="0.0013940793" />
           <transforms:coefficient data-type:parameter="APC-Cy7-A"  transforms:value="0" />
           <transforms:coefficient data-type:parameter="PE-A"  transforms:value="0.1554068029" />
           <transforms:coefficient data-type:parameter="PE-Texas Red-A"  transforms:value="0.8320244551" />
           <transforms:coefficient data-type:parameter="PE-Cy7-A"  transforms:value="0.0462897308" />
           <transforms:coefficient data-type:parameter="BV605-A"  transforms:value="1" />
         </transforms:spillover>
       </transforms:spilloverMatrix>
       <Transformations>
         <transforms:linear transforms:minRange="0"  transforms:maxRange="262144"  gain="1" >
           <data-type:parameter data-type:name="FSC-A" />
         </transforms:linear>
         <transforms:linear transforms:minRange="0"  transforms:maxRange="262144"  gain="1" >
           <data-type:parameter data-type:name="FSC-H" />
         </transforms:linear>
         <transforms:linear transforms:minRange="0"  transforms:maxRange="262144"  gain="1" >
           <data-type:parameter data-type:name="FSC-W" />
         </transforms:linear>
         <transforms:linear transforms:minRange="0"  transforms:maxRange="262144"  gain="1" >
           <data-type:parameter data-type:name="SSC-A" />
         </transforms:linear>
         <transforms:linear transforms:minRange="0"  transforms:maxRange="262144"  gain="1" >
           <data-type:parameter data-type:name="SSC-H" />
         </transforms:linear>
         <transforms:linear transforms:minRange="0"  transforms:maxRange="262144"  gain="1" >
           <data-type:parameter data-type:name="SSC-W" />
         </transforms:linear>
         <transforms:biex transforms:length="256"  transforms:maxRange="26214400.002917748"  transforms:neg="0"  transforms:width="-100"  transforms:pos="6.418539922" >
           <data-type:parameter data-type:name="FITC-A" />
         </transforms:biex>
         <transforms:biex transforms:length="256"  transforms:maxRange="262144.0000291775"  transforms:neg="0"  transforms:width="-100"  transforms:pos="4.418539922" >
           <data-type:parameter data-type:name="PerCP-Cy5-5-A" />
         </transforms:biex>
         <transforms:biex transforms:length="256"  transforms:maxRange="262144000.02917802"  transforms:neg="0"  transforms:width="-100"  transforms:pos="7.418539922" >
           <data-type:parameter data-type:name="BV421-A" />
         </transforms:biex>
         <transforms:biex transforms:length="256"  transforms:maxRange="262144.0000291775"  transforms:neg="0"  transforms:width="-100"  transforms:pos="4.418539922" >
           <data-type:parameter data-type:name="BV711-A" />
         </transforms:biex>
         <transforms:biex transforms:length="256"  transforms:maxRange="262144.0000291775"  transforms:neg="0"  transforms:width="-100"  transforms:pos="4.418539922" >
           <data-type:parameter data-type:name="BV785-A" />
         </transforms:biex>
         <transforms:biex transforms:length="256"  transforms:maxRange="2621440000.29178"  transforms:neg="0"  transforms:width="-100"  transforms:pos="8.418539922" >
           <data-type:parameter data-type:name="APC-A" />
         </transforms:biex>
         <transforms:biex transforms:length="256"  transforms:maxRange="828516746.9264475"  transforms:neg="0"  transforms:width="-100"  transforms:pos="7.9183012913" >
           <data-type:parameter data-type:name="APC-Cy7-A" />
         </transforms:biex>
         <transforms:biex transforms:length="256"  transforms:maxRange="262144.0000291775"  transforms:neg="0"  transforms:width="-100"  transforms:pos="4.418539922" >
           <data-type:parameter data-type:name="PE-A" />
         </transforms:biex>
         <transforms:biex transforms:length="256"  transforms:maxRange="262144.0000291775"  transforms:neg="0"  transforms:width="-100"  transforms:pos="4.418539922" >
           <data-type:parameter data-type:name="PE-Texas Red-A" />
         </transforms:biex>
         <transforms:biex transforms:length="256"  transforms:maxRange="82897211.5039447"  transforms:neg="0"  transforms:width="-100"  transforms:pos="6.918539922" >
           <data-type:parameter data-type:name="PE-Cy7-A" />
         </transforms:biex>
         <transforms:biex transforms:length="256"  transforms:maxRange="262144.0000291775"  transforms:neg="0"  transforms:width="-100"  transforms:pos="4.418539922" >
           <data-type:parameter data-type:name="BV605-A" />
         </transforms:biex>
         <transforms:linear transforms:minRange="0"  transforms:maxRange="32"  gain="1" >
           <data-type:parameter data-type:name="Time" />
         </transforms:linear>
         <transforms:biex transforms:length="256"  transforms:maxRange="26214400.002917748"  transforms:neg="0"  transforms:width="-100"  transforms:pos="6.418539922" >
           <data-type:parameter data-type:name="Comp-FITC-A" />
         </transforms:biex>
         <transforms:biex transforms:length="256"  transforms:maxRange="262144.0000291775"  transforms:neg="0"  transforms:width="-100"  transforms:pos="4.418539922" >
           <data-type:parameter data-type:name="Comp-PerCP-Cy5-5-A" />
         </transforms:biex>
         <transforms:biex transforms:length="256"  transforms:maxRange="262144000.02917802"  transforms:neg="0"  transforms:width="-100"  transforms:pos="7.418539922" >
           <data-type:parameter data-type:name="Comp-BV421-A" />
         </transforms:biex>
         <transforms:biex transforms:length="256"  transforms:maxRange="262144.0000291775"  transforms:neg="0"  transforms:width="-100"  transforms:pos="4.418539922" >
           <data-type:parameter data-type:name="Comp-BV711-A" />
         </transforms:biex>
         <transforms:biex transforms:length="256"  transforms:maxRange="262144.0000291775"  transforms:neg="0"  transforms:width="-100"  transforms:pos="4.418539922" >
           <data-type:parameter data-type:name="Comp-BV785-A" />
         </transforms:biex>
         <transforms:biex transforms:length="256"  transforms:maxRange="2621440000.29178"  transforms:neg="0"  transforms:width="-100"  transforms:pos="8.418539922" >
           <data-type:parameter data-type:name="Comp-APC-A" />
         </transforms:biex>
         <transforms:biex transforms:length="256"  transforms:maxRange="828516746.9264475"  transforms:neg="0"  transforms:width="-100"  transforms:pos="7.9183012913" >
           <data-type:parameter data-type:name="Comp-APC-Cy7-A" />
         </transforms:biex>
         <transforms:biex transforms:length="256"  transforms:maxRange="262144.0000291775"  transforms:neg="0"  transforms:width="-100"  transforms:pos="4.418539922" >
           <data-type:parameter data-type:name="Comp-PE-A" />
         </transforms:biex>
         <transforms:biex transforms:length="256"  transforms:maxRange="262144.0000291775"  transforms:neg="0"  transforms:width="-100"  transforms:pos="4.418539922" >
           <data-type:parameter data-type:name="Comp-PE-Texas Red-A" />
         </transforms:biex>
         <transforms:biex transforms:length="256"  transforms:maxRange="82897211.5039447"  transforms:neg="0"  transforms:width="-100"  transforms:pos="6.918539922" >
           <data-type:parameter data-type:name="Comp-PE-Cy7-A" />
         </transforms:biex>
         <transforms:biex transforms:length="256"  transforms:maxRange="262144.0000291775"  transforms:neg="0"  transforms:width="-100"  transforms:pos="4.418539922" >
           <data-type:parameter data-type:name="Comp-BV605-A" />
         </transforms:biex>
       </Transformations>
       <Keywords>
         <Keyword name="FJ_$P18R"  value="262144" />
         <Keyword name="CST REGULATORY STATUS"  value="RUO Performance Check" />
         <Keyword name="CST PERFORMANCE EXPIRED"  value="2021-06-25T12:07:13+05:30" />
         <Keyword name="CST BEADS EXPIRED"  value="False" />
         <Keyword name="CST BASELINE DATE"  value="2021-06-24T12:02:38+05:30" />
         <Keyword name="CST SETUP DATE"  value="2021-06-24T12:07:13+05:30" />
         <Keyword name="CYTOMETER CONFIG CREATE DATE"  value="2016-07-26T15:20:34+05:30" />
         <Keyword name="CYTOMETER CONFIG NAME"  value="X20- 2-Blue 3-Red 6-Violet 5-Yel Gr 2-UV (658226R1)" />
         <Keyword name="CST BEADS LOT ID"  value="86415" />
         <Keyword name="CST SETUP STATUS"  value="SUCCESS WITH WARNING" />
         <Keyword name="P18MS"  value="0" />
         <Keyword name="P18BS"  value="0" />
         <Keyword name="$P18G"  value="1.0" />
         <Keyword name="$P18E"  value="0,0" />
         <Keyword name="$P18B"  value="32" />
         <Keyword name="$P18R"  value="128" />
         <Keyword name="$P18N"  value="Time" />
         <Keyword name="P17MS"  value="0" />
         <Keyword name="P17BS"  value="184" />
         <Keyword name="P17DISPLAY"  value="LOG" />
         <Keyword name="$P17G"  value="1.0" />
         <Keyword name="$P17V"  value="648" />
         <Keyword name="$P17E"  value="0,0" />
         <Keyword name="$P17B"  value="32" />
         <Keyword name="$P17R"  value="262144" />
         <Keyword name="$P17N"  value="BV605-A" />
         <Keyword name="P16MS"  value="0" />
         <Keyword name="P16BS"  value="1735" />
         <Keyword name="P16DISPLAY"  value="LOG" />
         <Keyword name="$P16G"  value="1.0" />
         <Keyword name="$P16V"  value="922" />
         <Keyword name="$P16E"  value="0,0" />
         <Keyword name="$P16B"  value="32" />
         <Keyword name="$P16R"  value="262144" />
         <Keyword name="$P16N"  value="PE-Cy7-A" />
         <Keyword name="P15MS"  value="0" />
         <Keyword name="P15BS"  value="26512" />
         <Keyword name="P15DISPLAY"  value="LOG" />
         <Keyword name="$P15G"  value="1.0" />
         <Keyword name="$P15V"  value="838" />
         <Keyword name="$P15E"  value="0,0" />
         <Keyword name="$P15B"  value="32" />
         <Keyword name="$P15R"  value="262144" />
         <Keyword name="$P15N"  value="PE-Texas Red-A" />
         <Keyword name="P14MS"  value="0" />
         <Keyword name="P14BS"  value="1867" />
         <Keyword name="P14DISPLAY"  value="LOG" />
         <Keyword name="$P14G"  value="1.0" />
         <Keyword name="$P14V"  value="751" />
         <Keyword name="$P14E"  value="0,0" />
         <Keyword name="$P14B"  value="32" />
         <Keyword name="$P14R"  value="262144" />
         <Keyword name="$P14N"  value="PE-A" />
         <Keyword name="P13MS"  value="0" />
         <Keyword name="P13BS"  value="1453" />
         <Keyword name="P13DISPLAY"  value="LOG" />
         <Keyword name="$P13G"  value="1.0" />
         <Keyword name="$P13V"  value="769" />
         <Keyword name="$P13E"  value="0,0" />
         <Keyword name="$P13B"  value="32" />
         <Keyword name="$P13R"  value="262144" />
         <Keyword name="$P13N"  value="APC-Cy7-A" />
         <Keyword name="P12MS"  value="0" />
         <Keyword name="P12BS"  value="4928" />
         <Keyword name="P12DISPLAY"  value="LOG" />
         <Keyword name="$P12G"  value="1.0" />
         <Keyword name="$P12V"  value="790" />
         <Keyword name="$P12E"  value="0,0" />
         <Keyword name="$P12B"  value="32" />
         <Keyword name="$P12R"  value="262144" />
         <Keyword name="$P12N"  value="APC-A" />
         <Keyword name="P11MS"  value="0" />
         <Keyword name="P11BS"  value="1963" />
         <Keyword name="P11DISPLAY"  value="LOG" />
         <Keyword name="$P11G"  value="1.0" />
         <Keyword name="$P11V"  value="805" />
         <Keyword name="$P11E"  value="0,0" />
         <Keyword name="$P11B"  value="32" />
         <Keyword name="$P11R"  value="262144" />
         <Keyword name="$P11N"  value="BV785-A" />
         <Keyword name="P10MS"  value="0" />
         <Keyword name="P10BS"  value="229" />
         <Keyword name="P10DISPLAY"  value="LOG" />
         <Keyword name="$P10G"  value="1.0" />
         <Keyword name="$P10V"  value="830" />
         <Keyword name="$P10E"  value="0,0" />
         <Keyword name="$P10B"  value="32" />
         <Keyword name="$P10R"  value="262144" />
         <Keyword name="$P10N"  value="BV711-A" />
         <Keyword name="P9MS"  value="0" />
         <Keyword name="P9BS"  value="133" />
         <Keyword name="P9DISPLAY"  value="LOG" />
         <Keyword name="$P9G"  value="1.0" />
         <Keyword name="$P9V"  value="384" />
         <Keyword name="$P9E"  value="0,0" />
         <Keyword name="$P9B"  value="32" />
         <Keyword name="$P9R"  value="262144" />
         <Keyword name="$P9N"  value="BV421-A" />
         <Keyword name="P8MS"  value="0" />
         <Keyword name="P8BS"  value="1211" />
         <Keyword name="P8DISPLAY"  value="LOG" />
         <Keyword name="$P8G"  value="1.0" />
         <Keyword name="$P8V"  value="799" />
         <Keyword name="$P8E"  value="0,0" />
         <Keyword name="$P8B"  value="32" />
         <Keyword name="$P8R"  value="262144" />
         <Keyword name="$P8N"  value="PerCP-Cy5-5-A" />
         <Keyword name="P7MS"  value="0" />
         <Keyword name="P7BS"  value="0" />
         <Keyword name="P7DISPLAY"  value="LOG" />
         <Keyword name="$P7G"  value="1.0" />
         <Keyword name="$P7V"  value="571" />
         <Keyword name="$P7E"  value="0,0" />
         <Keyword name="$P7B"  value="32" />
         <Keyword name="$P7R"  value="262144" />
         <Keyword name="$P7N"  value="FITC-A" />
         <Keyword name="P6MS"  value="0" />
         <Keyword name="P6BS"  value="-1" />
         <Keyword name="$P6G"  value="1.0" />
         <Keyword name="$P6V"  value="255" />
         <Keyword name="$P6E"  value="0,0" />
         <Keyword name="$P6B"  value="32" />
         <Keyword name="$P6R"  value="262144" />
         <Keyword name="$P6N"  value="SSC-W" />
         <Keyword name="P5MS"  value="0" />
         <Keyword name="P5BS"  value="0" />
         <Keyword name="P5DISPLAY"  value="LIN" />
         <Keyword name="$P5G"  value="1.0" />
         <Keyword name="$P5V"  value="255" />
         <Keyword name="$P5E"  value="0,0" />
         <Keyword name="$P5B"  value="32" />
         <Keyword name="$P5R"  value="262144" />
         <Keyword name="$P5N"  value="SSC-H" />
         <Keyword name="P4MS"  value="0" />
         <Keyword name="P4BS"  value="0" />
         <Keyword name="P4DISPLAY"  value="LIN" />
         <Keyword name="$P4G"  value="1.0" />
         <Keyword name="$P4V"  value="255" />
         <Keyword name="$P4E"  value="0,0" />
         <Keyword name="$P4B"  value="32" />
         <Keyword name="$P4R"  value="262144" />
         <Keyword name="$P4N"  value="SSC-A" />
         <Keyword name="P3MS"  value="0" />
         <Keyword name="P3BS"  value="-1" />
         <Keyword name="$P3G"  value="1.0" />
         <Keyword name="$P3V"  value="382" />
         <Keyword name="$P3E"  value="0,0" />
         <Keyword name="$P3B"  value="32" />
         <Keyword name="$P3R"  value="262144" />
         <Keyword name="$P3N"  value="FSC-W" />
         <Keyword name="P2MS"  value="0" />
         <Keyword name="P2BS"  value="0" />
         <Keyword name="P2DISPLAY"  value="LIN" />
         <Keyword name="$P2G"  value="1.0" />
         <Keyword name="$P2V"  value="382" />
         <Keyword name="$P2E"  value="0,0" />
         <Keyword name="$P2B"  value="32" />
         <Keyword name="$P2R"  value="262144" />
         <Keyword name="$P2N"  value="FSC-H" />
         <Keyword name="P1MS"  value="0" />
         <Keyword name="P1BS"  value="0" />
         <Keyword name="P1DISPLAY"  value="LIN" />
         <Keyword name="$P1G"  value="1.0" />
         <Keyword name="$P1V"  value="382" />
         <Keyword name="$P1E"  value="0,0" />
         <Keyword name="$P1B"  value="32" />
         <Keyword name="$P1R"  value="262144" />
         <Keyword name="$P1N"  value="FSC-A" />
         <Keyword name="THRESHOLD"  value="(FSC,21789).OR.(SSC,22194)" />
         <Keyword name="APPLY COMPENSATION"  value="TRUE" />
         <Keyword name="SPILL"  value="11,FITC-A,PerCP-Cy5-5-A,BV421-A,BV711-A,BV785-A,APC-A,APC-Cy7-A,PE-A,PE-Texas Red-A,PE-Cy7-A,BV605-A,1,0.01773991978294143,0,0,0,0,0,0,0,0,0,0,1,0.000059662864410670415,0.027632932588662736,0.0149078599391831,0.6808803183216209,0.03171822812736679,0.025086987696912737,0.03593599295720404,0.34338006159071427,0,0,0,1,0,0.0009233320995408038,0,0,0,0,0,0.024966788172583413,0.00015707307806841749,0.23368875825051041,0.003603866740396726,1,0.884733178731424,0.05577084223197254,0.08329392754858667,0.00017951673356347684,0.0002810287156811922,0.029667395975163623,0,0,0.0010158685583256395,0.0015511832833019965,0.01123331391742092,1,0.00038483783778622,0.02672139900583887,0,0.00008129843613316926,0.013601092112762475,0,0,0.007492490150217019,0,0.011451795831202148,0.007097183196597114,1,0.05277998014316061,0,0.003380707687419291,0.03629099279470513,0,0,0.0473792324775678,0,0,0,0.10538199492616512,1,0,0.11787459313177094,0.1380108226621914,0,0.005022745368662685,0.09071712374378618,0,0.0024432214399681116,0.001269772480115489,0,0,1,1.2573978619771142,0.027941700032828205,0.024642315308162452,0.00037597398713913,0.12104337402122853,0,0.0037176182957050037,0.001850926856506514,0.0008717490967422755,0,0.08061730454049006,1,0.0381974263416643,0.021624453859144195,0,0.013315298658034292,0,0.00149154377601932,0.04863533060059053,0,0.019005876666687495,0.00708142777538022,0.01377628798021453,1,0.005645508911684156,0,0.030345186598024765,0,0.20436740526648003,0.11557971837514742,0.0013940792911647467,0,0.15540680690165837,0.83202445212474,0.04628972988179252,1" />
         <Keyword name="$TIMESTEP"  value="0.01" />
         <Keyword name="LASER5ASF"  value="0.58" />
         <Keyword name="LASER5DELAY"  value="149.98" />
         <Keyword name="LASER5NAME"  value="YELLGRN" />
         <Keyword name="LASER4ASF"  value="0.84" />
         <Keyword name="LASER4DELAY"  value="36.71" />
         <Keyword name="LASER4NAME"  value="VIOLET" />
         <Keyword name="LASER3ASF"  value="0.70" />
         <Keyword name="LASER3DELAY"  value="74.56" />
         <Keyword name="LASER3NAME"  value="UV" />
         <Keyword name="LASER2ASF"  value="0.83" />
         <Keyword name="LASER2DELAY"  value="112.32" />
         <Keyword name="LASER2NAME"  value="RED" />
         <Keyword name="LASER1ASF"  value="0.76" />
         <Keyword name="LASER1DELAY"  value="0.00" />
         <Keyword name="LASER1NAME"  value="BLUE" />
         <Keyword name="$INST"  value=" " />
         <Keyword name="AUTOBS"  value="TRUE" />
         <Keyword name="FSC ASF"  value="0.65" />
         <Keyword name="$OP"  value="Administrator" />
         <Keyword name="EXPORT TIME"  value="10-MAR-2022-14:24:55" />
         <Keyword name="EXPORT USER NAME"  value="Administrator" />
         <Keyword name="WINDOW EXTENSION"  value="10.00" />
         <Keyword name="CYTNUM"  value="H658226R1036" />
         <Keyword name="SETTINGS"  value="Cytometer" />
         <Keyword name="$CYT"  value="LSRFortessa" />
         <Keyword name="$ETIM"  value="11:03:45" />
         <Keyword name="$BTIM"  value="11:02:33" />
         <Keyword name="$DATE"  value="23-FEB-2022" />
         <Keyword name="GUID"  value="652ca2f0-eb3a-4ee9-af0b-964d9d454eab" />
         <Keyword name="EXPERIMENT NAME"  value="BCG_Matrix-June" />
         <Keyword name="$SRC"  value="NIoP_21022022" />
         <Keyword name="TUBE NAME"  value="Tube_014" />
         <Keyword name="CREATOR"  value="BD FACSDiva Software Version 8.0.2" />
         <Keyword name="$NEXTDATA"  value="0" />
         <Keyword name="$DATATYPE"  value="F" />
         <Keyword name="$BYTEORD"  value="4,3,2,1" />
         <Keyword name="$MODE"  value="L" />
         <Keyword name="$PAR"  value="18" />
         <Keyword name="$TOT"  value="50000              " />
         <Keyword name="$SYS"  value="Windows 7 6.1" />
         <Keyword name="$FIL"  value="NIoP_21022022_Tube_014.fcs" />
         <Keyword name="$ENDDATA"  value="3604824            " />
         <Keyword name="$BEGINDATA"  value="4825" />
         <Keyword name="$ENDSTEXT"  value="0" />
         <Keyword name="$BEGINSTEXT"  value="0" />
         <Keyword name="$ENDANALYSIS"  value="0" />
         <Keyword name="$BEGINANALYSIS"  value="0" />
         <Keyword name="FJ_FCS_VERSION"  value="3.1" />
         <Keyword name="$P1S"  value="" />
         <Keyword name="$P2S"  value="" />
         <Keyword name="$P3S"  value="" />
         <Keyword name="$P4S"  value="" />
         <Keyword name="$P5S"  value="" />
         <Keyword name="$P6S"  value="" />
         <Keyword name="$P7S"  value="" />
         <Keyword name="$P8S"  value="" />
         <Keyword name="$P9S"  value="" />
         <Keyword name="$P10S"  value="" />
         <Keyword name="$P11S"  value="" />
         <Keyword name="$P12S"  value="" />
         <Keyword name="$P13S"  value="" />
         <Keyword name="$P14S"  value="" />
         <Keyword name="$P15S"  value="" />
         <Keyword name="$P16S"  value="" />
         <Keyword name="$P17S"  value="" />
         <Keyword name="$P18S"  value="" />
         <Keyword name="$P19N"  value="Comp-FITC-A" />
         <Keyword name="$P19S"  value="" />
         <Keyword name="$P19R"  value="26214400" />
         <Keyword name="$P20N"  value="Comp-PerCP-Cy5-5-A" />
         <Keyword name="$P20S"  value="" />
         <Keyword name="$P20R"  value="262144" />
         <Keyword name="$P21N"  value="Comp-BV421-A" />
         <Keyword name="$P21S"  value="" />
         <Keyword name="$P21R"  value="262144000" />
         <Keyword name="$P22N"  value="Comp-BV711-A" />
         <Keyword name="$P22S"  value="" />
         <Keyword name="$P22R"  value="262144" />
         <Keyword name="$P23N"  value="Comp-BV785-A" />
         <Keyword name="$P23S"  value="" />
         <Keyword name="$P23R"  value="262144" />
         <Keyword name="$P24N"  value="Comp-APC-A" />
         <Keyword name="$P24S"  value="" />
         <Keyword name="$P24R"  value="2147483647" />
         <Keyword name="$P25N"  value="Comp-APC-Cy7-A" />
         <Keyword name="$P25S"  value="" />
         <Keyword name="$P25R"  value="828516746" />
         <Keyword name="$P26N"  value="Comp-PE-A" />
         <Keyword name="$P26S"  value="" />
         <Keyword name="$P26R"  value="262144" />
         <Keyword name="$P27N"  value="Comp-PE-Texas Red-A" />
         <Keyword name="$P27S"  value="" />
         <Keyword name="$P27R"  value="262144" />
         <Keyword name="$P28N"  value="Comp-PE-Cy7-A" />
         <Keyword name="$P28S"  value="" />
         <Keyword name="$P28R"  value="82897211" />
         <Keyword name="$P29N"  value="Comp-BV605-A" />
         <Keyword name="$P29S"  value="" />
         <Keyword name="$P29R"  value="262144" />
       </Keywords>
       <SampleNode name="NIoP_21022022_Tube_014.fcs"  annotation=""  owningGroup=""  expanded="1"  sortPriority="10"  count="50000"  sampleID="29" >
         <Graph smoothing="0"  backColor="#ffffff"  foreColor="#000000"  type="Pseudocolor"  fast="1"  rowCount="50000" >
           <Axis dimension="x"  name="FSC-A"  label=""  auto="auto" />
           <Axis dimension="y"  name="SSC-A"  label=""  auto="auto" />
           <GraphSettings level="5%"  smoothingHighResolution="1"  contourHighResolution="1"  histogramSmoothingCount="0"  graphResolution="256"  showOutliers="0"  drawLargeDots="0"  dotsToDraw="8000"  tint="le.chartfill.tinted.40"  lineWeight="le.lineweight.normal"  lineStyle="le.linestyle.solid" />
           <GraphEnvironment showGrid="0"  showAxes="tnlTNL"  showGates="1"  showFreqOnPlots="1"  showGateNameOnPlots="1"  showMedians="0"  showUncomped="0"  addEventParam="0"  lastYAxisName="" >
             <TextTraits font="SansSerif"  size="12"  name="Labels"  style="plain"  color="#000000"  background="#00ffffff"  just="left" />
             <TextTraits font="SansSerif"  size="12"  name="LayoutGates"  style="plain"  color="#000000"  background="#00ffffff"  just="left" />
             <TextTraits font="SansSerif"  size="10"  name="Numbers"  style="plain"  color="#000000"  background="#00ffffff"  just="left" />
             <TextTraits font="SansSerif"  size="10"  name="Legend"  style="plain"  color="#000000"  background="#00ffffff"  just="left" />
             <WindowPosition x="0"  y="0"  width="0"  height="0"  displayed="0"  panelState="" />
           </GraphEnvironment>
         </Graph>
         <Subpopulations>
           <Population name="Comp-FITC-A subset"  annotation=""  owningGroup="All Samples"  expanded="1"  sortPriority="10"  count="11816" >
             <Graph smoothing="1"  backColor="#ffffff"  foreColor="#000000"  type="Histogram"  fast="1"  rowCount="50000" >
               <Axis dimension="x"  name="Comp-PerCP-Cy5-5-A"  label=""  auto="auto" />
               <Axis dimension="y"  name=""  label=""  auto="auto" />
               <GraphSettings level="5%"  smoothingHighResolution="1"  contourHighResolution="1"  histogramSmoothingCount="0"  graphResolution="256"  showOutliers="0"  drawLargeDots="0"  dotsToDraw="8000"  tint="le.chartfill.tinted.40"  lineWeight="le.lineweight.normal"  lineStyle="le.linestyle.solid" />
               <GraphEnvironment showGrid="0"  showAxes="tnlTNL"  showGates="1"  showFreqOnPlots="1"  showGateNameOnPlots="1"  showMedians="0"  showUncomped="0"  addEventParam="0"  lastYAxisName="" >
                 <TextTraits font="SansSerif"  size="12"  name="Labels"  style="plain"  color="#000000"  background="#00ffffff"  just="left" />
                 <TextTraits font="SansSerif"  size="12"  name="LayoutGates"  style="plain"  color="#000000"  background="#00ffffff"  just="left" />
                 <TextTraits font="SansSerif"  size="10"  name="Numbers"  style="plain"  color="#000000"  background="#00ffffff"  just="left" />
                 <TextTraits font="SansSerif"  size="10"  name="Legend"  style="plain"  color="#000000"  background="#00ffffff"  just="left" />
                 <WindowPosition x="-9"  y="-9"  width="390"  height="520"  displayed="1"  panelState="---" />
               </GraphEnvironment>
             </Graph>
             <Gate gating:id="ID1444654453" >
               <gating:RectangleGate eventsInside="1"  annoOffsetX="0"  annoOffsetY="0"  tint="#000000"  isTinted="0"  lineWeight="Normal"  userDefined="1" >
                 <gating:dimension gating:min="20132.161025446123"  gating:max="202992.66995385083"  yRatio="0.255813953488372" >
                   <data-type:fcs-dimension data-type:name="Comp-FITC-A" />
                 </gating:dimension>
               </gating:RectangleGate>
             </Gate>
             <Subpopulations>
               <Population name="Comp-APC-A subset"  annotation=""  owningGroup="All Samples"  expanded="1"  sortPriority="10"  count="651" >
                 <Graph smoothing="1"  backColor="#ffffff"  foreColor="#000000"  type="Histogram"  fast="1"  rowCount="50000" >
                   <Axis dimension="x"  name="FSC-A"  label=""  auto="auto" />
                   <Axis dimension="y"  name=""  label=""  auto="auto" />
                   <GraphSettings level="5%"  smoothingHighResolution="1"  contourHighResolution="1"  histogramSmoothingCount="0"  graphResolution="256"  showOutliers="0"  drawLargeDots="0"  dotsToDraw="8000"  tint="le.chartfill.tinted.40"  lineWeight="le.lineweight.normal"  lineStyle="le.linestyle.solid" />
                   <GraphEnvironment showGrid="0"  showAxes="tnlTNL"  showGates="1"  showFreqOnPlots="1"  showGateNameOnPlots="1"  showMedians="0"  showUncomped="0"  addEventParam="0"  lastYAxisName="" >
                    <TextTraits font="SansSerif"  size="12"  name="Labels"  style="plain"  color="#000000"  background="#00ffffff"  just="left" />
                    <TextTraits font="SansSerif"  size="12"  name="LayoutGates"  style="plain"  color="#000000"  background="#00ffffff"  just="left" />
                    <TextTraits font="SansSerif"  size="10"  name="Numbers"  style="plain"  color="#000000"  background="#00ffffff"  just="left" />
                    <TextTraits font="SansSerif"  size="10"  name="Legend"  style="plain"  color="#000000"  background="#00ffffff"  just="left" />
                    <WindowPosition x="-9"  y="-9"  width="390"  height="520"  displayed="1"  panelState="---" />
                   </GraphEnvironment>
                 </Graph>
                 <Gate gating:id="ID857278589"  gating:parent_id="ID1444654453" >
                   <gating:RectangleGate eventsInside="1"  annoOffsetX="0"  annoOffsetY="0"  tint="#000000"  isTinted="0"  lineWeight="Normal"  userDefined="1" >
                    <gating:dimension gating:min="55585.44721870579"  gating:max="163391.41276640567"  yRatio="0.4279069767441861" >
                    <data-type:fcs-dimension data-type:name="Comp-APC-A" />
                    </gating:dimension>
                   </gating:RectangleGate>
                 </Gate>
               </Population>
               <Population name="Comp-APC-Cy7-A subset"  annotation=""  owningGroup="All Samples"  expanded="1"  sortPriority="10"  count="50" >
                 <Graph smoothing="1"  backColor="#ffffff"  foreColor="#000000"  type="Histogram"  fast="1"  rowCount="50000" >
                   <Axis dimension="x"  name="FSC-A"  label=""  auto="auto" />
                   <Axis dimension="y"  name=""  label=""  auto="auto" />
                   <GraphSettings level="5%"  smoothingHighResolution="1"  contourHighResolution="1"  histogramSmoothingCount="0"  graphResolution="256"  showOutliers="0"  drawLargeDots="0"  dotsToDraw="8000"  tint="le.chartfill.tinted.40"  lineWeight="le.lineweight.normal"  lineStyle="le.linestyle.solid" />
                   <GraphEnvironment showGrid="0"  showAxes="tnlTNL"  showGates="1"  showFreqOnPlots="1"  showGateNameOnPlots="1"  showMedians="0"  showUncomped="0"  addEventParam="0"  lastYAxisName="" >
                    <TextTraits font="SansSerif"  size="12"  name="Labels"  style="plain"  color="#000000"  background="#00ffffff"  just="left" />
                    <TextTraits font="SansSerif"  size="12"  name="LayoutGates"  style="plain"  color="#000000"  background="#00ffffff"  just="left" />
                    <TextTraits font="SansSerif"  size="10"  name="Numbers"  style="plain"  color="#000000"  background="#00ffffff"  just="left" />
                    <TextTraits font="SansSerif"  size="10"  name="Legend"  style="plain"  color="#000000"  background="#00ffffff"  just="left" />
                    <WindowPosition x="-9"  y="-9"  width="390"  height="520"  displayed="1"  panelState="---" />
                   </GraphEnvironment>
                 </Graph>
                 <Gate gating:id="ID813457600"  gating:parent_id="ID1444654453" >
                   <gating:RectangleGate eventsInside="1"  annoOffsetX="0"  annoOffsetY="0"  tint="#000000"  isTinted="0"  lineWeight="Normal"  userDefined="1" >
                    <gating:dimension gating:min="28154.64010249493"  gating:max="178209.31920115658"  yRatio="0.3906976744186046" >
                    <data-type:fcs-dimension data-type:name="Comp-APC-Cy7-A" />
                    </gating:dimension>
                   </gating:RectangleGate>
                 </Gate>
               </Population>
               <Population name="Comp-BV421-A subset"  annotation=""  owningGroup="All Samples"  expanded="1"  sortPriority="10"  count="3046" >
                 <Graph smoothing="1"  backColor="#ffffff"  foreColor="#000000"  type="Histogram"  fast="1"  rowCount="50000" >
                   <Axis dimension="x"  name="FSC-A"  label=""  auto="auto" />
                   <Axis dimension="y"  name=""  label=""  auto="auto" />
                   <GraphSettings level="5%"  smoothingHighResolution="1"  contourHighResolution="1"  histogramSmoothingCount="0"  graphResolution="256"  showOutliers="0"  drawLargeDots="0"  dotsToDraw="8000"  tint="le.chartfill.tinted.40"  lineWeight="le.lineweight.normal"  lineStyle="le.linestyle.solid" />
                   <GraphEnvironment showGrid="0"  showAxes="tnlTNL"  showGates="1"  showFreqOnPlots="1"  showGateNameOnPlots="1"  showMedians="0"  showUncomped="0"  addEventParam="0"  lastYAxisName="" >
                    <TextTraits font="SansSerif"  size="12"  name="Labels"  style="plain"  color="#000000"  background="#00ffffff"  just="left" />
                    <TextTraits font="SansSerif"  size="12"  name="LayoutGates"  style="plain"  color="#000000"  background="#00ffffff"  just="left" />
                    <TextTraits font="SansSerif"  size="10"  name="Numbers"  style="plain"  color="#000000"  background="#00ffffff"  just="left" />
                    <TextTraits font="SansSerif"  size="10"  name="Legend"  style="plain"  color="#000000"  background="#00ffffff"  just="left" />
                    <WindowPosition x="-9"  y="-9"  width="390"  height="520"  displayed="1"  panelState="---" />
                   </GraphEnvironment>
                 </Graph>
                 <Gate gating:id="ID900986398"  gating:parent_id="ID1444654453" >
                   <gating:RectangleGate eventsInside="1"  annoOffsetX="0"  annoOffsetY="0"  tint="#000000"  isTinted="0"  lineWeight="Normal"  userDefined="1" >
                    <gating:dimension gating:min="9270.732196288413"  gating:max="194370.71347541074"  yRatio="0.4744186046511628" >
                    <data-type:fcs-dimension data-type:name="Comp-BV421-A" />
                    </gating:dimension>
                   </gating:RectangleGate>
                 </Gate>
               </Population>
               <Population name="Comp-PE-Cy7-A subset"  annotation=""  owningGroup="All Samples"  expanded="1"  sortPriority="10"  count="141" >
                 <Graph smoothing="1"  backColor="#ffffff"  foreColor="#000000"  type="Histogram"  fast="1"  rowCount="50000" >
                   <Axis dimension="x"  name="FSC-A"  label=""  auto="auto" />
                   <Axis dimension="y"  name=""  label=""  auto="auto" />
                   <GraphSettings level="5%"  smoothingHighResolution="1"  contourHighResolution="1"  histogramSmoothingCount="0"  graphResolution="256"  showOutliers="0"  drawLargeDots="0"  dotsToDraw="8000"  tint="le.chartfill.tinted.40"  lineWeight="le.lineweight.normal"  lineStyle="le.linestyle.solid" />
                   <GraphEnvironment showGrid="0"  showAxes="tnlTNL"  showGates="1"  showFreqOnPlots="1"  showGateNameOnPlots="1"  showMedians="0"  showUncomped="0"  addEventParam="0"  lastYAxisName="" >
                    <TextTraits font="SansSerif"  size="12"  name="Labels"  style="plain"  color="#000000"  background="#00ffffff"  just="left" />
                    <TextTraits font="SansSerif"  size="12"  name="LayoutGates"  style="plain"  color="#000000"  background="#00ffffff"  just="left" />
                    <TextTraits font="SansSerif"  size="10"  name="Numbers"  style="plain"  color="#000000"  background="#00ffffff"  just="left" />
                    <TextTraits font="SansSerif"  size="10"  name="Legend"  style="plain"  color="#000000"  background="#00ffffff"  just="left" />
                    <WindowPosition x="-9"  y="-9"  width="390"  height="520"  displayed="1"  panelState="---" />
                   </GraphEnvironment>
                 </Graph>
                 <Gate gating:id="ID971196189"  gating:parent_id="ID1444654453" >
                   <gating:RectangleGate eventsInside="1"  annoOffsetX="0"  annoOffsetY="0"  tint="#000000"  isTinted="0"  lineWeight="Normal"  userDefined="1" >
                    <gating:dimension gating:min="14464.978455465967"  gating:max="211996.76396259444"  yRatio="0.41860465116279066" >
                    <data-type:fcs-dimension data-type:name="Comp-PE-Cy7-A" />
                    </gating:dimension>
                   </gating:RectangleGate>
                 </Gate>
               </Population>
             </Subpopulations>
           </Population>
           <Population name="Live  macrophages"  annotation=""  owningGroup="All Samples"  expanded="1"  sortPriority="10"  count="40035" >
             <Graph smoothing="0"  backColor="#ffffff"  foreColor="#000000"  type="Pseudocolor"  fast="1"  rowCount="50000" >
               <Axis dimension="x"  name="Comp-FITC-A"  label=""  auto="auto" />
               <Axis dimension="y"  name="Comp-PerCP-Cy5-5-A"  label=""  auto="auto" />
               <GraphSettings level="5%"  smoothingHighResolution="1"  contourHighResolution="1"  histogramSmoothingCount="0"  graphResolution="256"  showOutliers="0"  drawLargeDots="0"  dotsToDraw="8000"  tint="le.chartfill.tinted.40"  lineWeight="le.lineweight.normal"  lineStyle="le.linestyle.solid" />
               <GraphEnvironment showGrid="0"  showAxes="tnlTNL"  showGates="1"  showFreqOnPlots="1"  showGateNameOnPlots="1"  showMedians="0"  showUncomped="0"  addEventParam="0"  lastYAxisName="" >
                 <TextTraits font="SansSerif"  size="12"  name="Labels"  style="plain"  color="#000000"  background="#00ffffff"  just="left" />
                 <TextTraits font="SansSerif"  size="12"  name="LayoutGates"  style="plain"  color="#000000"  background="#00ffffff"  just="left" />
                 <TextTraits font="SansSerif"  size="10"  name="Numbers"  style="plain"  color="#000000"  background="#00ffffff"  just="left" />
                 <TextTraits font="SansSerif"  size="10"  name="Legend"  style="plain"  color="#000000"  background="#00ffffff"  just="left" />
                 <WindowPosition x="-9"  y="-9"  width="390"  height="520"  displayed="0"  panelState="---" />
               </GraphEnvironment>
             </Graph>
             <Gate gating:id="ID2018631323" >
               <gating:PolygonGate eventsInside="1"  annoOffsetX="3"  annoOffsetY="3"  tint="#000000"  isTinted="0"  lineWeight="Normal"  userDefined="1"  quadId="-1"  gateResolution="256" >
                 <gating:dimension>
                   <data-type:fcs-dimension data-type:name="FSC-A" />
                 </gating:dimension>
                 <gating:dimension>
                   <data-type:fcs-dimension data-type:name="SSC-A" />
                 </gating:dimension>
                 <gating:vertex>
                   <gating:coordinate data-type:value="53317.4237288136" />
                   <gating:coordinate data-type:value="123146.7162790698" />
                 </gating:vertex>
                 <gating:vertex>
                   <gating:coordinate data-type:value="14440.1355932203" />
                   <gating:coordinate data-type:value="64621.5441860465" />
                 </gating:vertex>
                 <gating:vertex>
                   <gating:coordinate data-type:value="48874.3050847458" />
                   <gating:coordinate data-type:value="12192.7441860465" />
                 </gating:vertex>
                 <gating:vertex>
                   <gating:coordinate data-type:value="226599.0508474576" />
                   <gating:coordinate data-type:value="23166.2139534884" />
                 </gating:vertex>
                 <gating:vertex>
                   <gating:coordinate data-type:value="261033.220338983" />
                   <gating:coordinate data-type:value="93884.1302325581" />
                 </gating:vertex>
                 <gating:vertex>
                   <gating:coordinate data-type:value="232152.9491525424" />
                   <gating:coordinate data-type:value="229223.5906976744" />
                 </gating:vertex>
                 <gating:vertex>
                   <gating:coordinate data-type:value="85530.0338983051" />
                   <gating:coordinate data-type:value="181671.888372093" />
                 </gating:vertex>
               </gating:PolygonGate>
             </Gate>
           </Population>
         </Subpopulations>
       </SampleNode>
     </Sample>
     <Sample>
       <DataSet uri="file:/D:/Sheeba_lenovo/Desktop/Rv2231A%20phd%20contents/Experiment%20readings/FACS/SZ%20Activation%20markers/Act%20Mar%20FACS%20reading/NIoP_21022022_Tube_015.fcs"  sampleID="30" />
       <transforms:spilloverMatrix prefix="Comp-"  name="Acquisition-defined"  editable="0"  color="#c0c0c0"  version="FlowJo-10.0.7r2"  status="FINALIZED"  transforms:id="6e7400b1-06e6-452e-ac41-0bb7652b10b0"  suffix="" >
         <data-type:parameters>
           <data-type:parameter data-type:name="FITC-A" />
           <data-type:parameter data-type:name="PerCP-Cy5-5-A" />
           <data-type:parameter data-type:name="BV421-A" />
           <data-type:parameter data-type:name="BV711-A" />
           <data-type:parameter data-type:name="BV785-A" />
           <data-type:parameter data-type:name="APC-A" />
           <data-type:parameter data-type:name="APC-Cy7-A" />
           <data-type:parameter data-type:name="PE-A" />
           <data-type:parameter data-type:name="PE-Texas Red-A" />
           <data-type:parameter data-type:name="PE-Cy7-A" />
           <data-type:parameter data-type:name="BV605-A" />
         </data-type:parameters>
         <transforms:spillover data-type:parameter="FITC-A" >
           <transforms:coefficient data-type:parameter="FITC-A"  transforms:value="1" />
           <transforms:coefficient data-type:parameter="PerCP-Cy5-5-A"  transforms:value="0.0177399199" />
           <transforms:coefficient data-type:parameter="BV421-A"  transforms:value="0" />
           <transforms:coefficient data-type:parameter="BV711-A"  transforms:value="0" />
           <transforms:coefficient data-type:parameter="BV785-A"  transforms:value="0" />
           <transforms:coefficient data-type:parameter="APC-A"  transforms:value="0" />
           <transforms:coefficient data-type:parameter="APC-Cy7-A"  transforms:value="0" />
           <transforms:coefficient data-type:parameter="PE-A"  transforms:value="0" />
           <transforms:coefficient data-type:parameter="PE-Texas Red-A"  transforms:value="0" />
           <transforms:coefficient data-type:parameter="PE-Cy7-A"  transforms:value="0" />
           <transforms:coefficient data-type:parameter="BV605-A"  transforms:value="0" />
         </transforms:spillover>
         <transforms:spillover data-type:parameter="PerCP-Cy5-5-A" >
           <transforms:coefficient data-type:parameter="FITC-A"  transforms:value="0" />
           <transforms:coefficient data-type:parameter="PerCP-Cy5-5-A"  transforms:value="1" />
           <transforms:coefficient data-type:parameter="BV421-A"  transforms:value="0.0000596629" />
           <transforms:coefficient data-type:parameter="BV711-A"  transforms:value="0.0276329331" />
           <transforms:coefficient data-type:parameter="BV785-A"  transforms:value="0.0149078602" />
           <transforms:coefficient data-type:parameter="APC-A"  transforms:value="0.6808803082" />
           <transforms:coefficient data-type:parameter="APC-Cy7-A"  transforms:value="0.031718228" />
           <transforms:coefficient data-type:parameter="PE-A"  transforms:value="0.0250869878" />
           <transforms:coefficient data-type:parameter="PE-Texas Red-A"  transforms:value="0.0359359942" />
           <transforms:coefficient data-type:parameter="PE-Cy7-A"  transforms:value="0.3433800638" />
           <transforms:coefficient data-type:parameter="BV605-A"  transforms:value="0" />
         </transforms:spillover>
         <transforms:spillover data-type:parameter="BV421-A" >
           <transforms:coefficient data-type:parameter="FITC-A"  transforms:value="0" />
           <transforms:coefficient data-type:parameter="PerCP-Cy5-5-A"  transforms:value="0" />
           <transforms:coefficient data-type:parameter="BV421-A"  transforms:value="1" />
           <transforms:coefficient data-type:parameter="BV711-A"  transforms:value="0" />
           <transforms:coefficient data-type:parameter="BV785-A"  transforms:value="0.0009233321" />
           <transforms:coefficient data-type:parameter="APC-A"  transforms:value="0" />
           <transforms:coefficient data-type:parameter="APC-Cy7-A"  transforms:value="0" />
           <transforms:coefficient data-type:parameter="PE-A"  transforms:value="0" />
           <transforms:coefficient data-type:parameter="PE-Texas Red-A"  transforms:value="0" />
           <transforms:coefficient data-type:parameter="PE-Cy7-A"  transforms:value="0" />
           <transforms:coefficient data-type:parameter="BV605-A"  transforms:value="0.0249667875" />
         </transforms:spillover>
         <transforms:spillover data-type:parameter="BV711-A" >
           <transforms:coefficient data-type:parameter="FITC-A"  transforms:value="0.0001570731" />
           <transforms:coefficient data-type:parameter="PerCP-Cy5-5-A"  transforms:value="0.2336887568" />
           <transforms:coefficient data-type:parameter="BV421-A"  transforms:value="0.0036038668" />
           <transforms:coefficient data-type:parameter="BV711-A"  transforms:value="1" />
           <transforms:coefficient data-type:parameter="BV785-A"  transforms:value="0.8847332001" />
           <transforms:coefficient data-type:parameter="APC-A"  transforms:value="0.0557708405" />
           <transforms:coefficient data-type:parameter="APC-Cy7-A"  transforms:value="0.0832939297" />
           <transforms:coefficient data-type:parameter="PE-A"  transforms:value="0.0001795167" />
           <transforms:coefficient data-type:parameter="PE-Texas Red-A"  transforms:value="0.0002810287" />
           <transforms:coefficient data-type:parameter="PE-Cy7-A"  transforms:value="0.0296673961" />
           <transforms:coefficient data-type:parameter="BV605-A"  transforms:value="0" />
         </transforms:spillover>
         <transforms:spillover data-type:parameter="BV785-A" >
           <transforms:coefficient data-type:parameter="FITC-A"  transforms:value="0" />
           <transforms:coefficient data-type:parameter="PerCP-Cy5-5-A"  transforms:value="0.0010158685" />
           <transforms:coefficient data-type:parameter="BV421-A"  transforms:value="0.0015511833" />
           <transforms:coefficient data-type:parameter="BV711-A"  transforms:value="0.0112333139" />
           <transforms:coefficient data-type:parameter="BV785-A"  transforms:value="1" />
           <transforms:coefficient data-type:parameter="APC-A"  transforms:value="0.0003848378" />
           <transforms:coefficient data-type:parameter="APC-Cy7-A"  transforms:value="0.0267213993" />
           <transforms:coefficient data-type:parameter="PE-A"  transforms:value="0" />
           <transforms:coefficient data-type:parameter="PE-Texas Red-A"  transforms:value="0.0000812984" />
           <transforms:coefficient data-type:parameter="PE-Cy7-A"  transforms:value="0.0136010917" />
           <transforms:coefficient data-type:parameter="BV605-A"  transforms:value="0" />
         </transforms:spillover>
         <transforms:spillover data-type:parameter="APC-A" >
           <transforms:coefficient data-type:parameter="FITC-A"  transforms:value="0" />
           <transforms:coefficient data-type:parameter="PerCP-Cy5-5-A"  transforms:value="0.0074924901" />
           <transforms:coefficient data-type:parameter="BV421-A"  transforms:value="0" />
           <transforms:coefficient data-type:parameter="BV711-A"  transforms:value="0.0114517957" />
           <transforms:coefficient data-type:parameter="BV785-A"  transforms:value="0.0070971833" />
           <transforms:coefficient data-type:parameter="APC-A"  transforms:value="1" />
           <transforms:coefficient data-type:parameter="APC-Cy7-A"  transforms:value="0.05277998" />
           <transforms:coefficient data-type:parameter="PE-A"  transforms:value="0" />
           <transforms:coefficient data-type:parameter="PE-Texas Red-A"  transforms:value="0.0033807077" />
           <transforms:coefficient data-type:parameter="PE-Cy7-A"  transforms:value="0.0362909921" />
           <transforms:coefficient data-type:parameter="BV605-A"  transforms:value="0" />
         </transforms:spillover>
         <transforms:spillover data-type:parameter="APC-Cy7-A" >
           <transforms:coefficient data-type:parameter="FITC-A"  transforms:value="0" />
           <transforms:coefficient data-type:parameter="PerCP-Cy5-5-A"  transforms:value="0.0473792329" />
           <transforms:coefficient data-type:parameter="BV421-A"  transforms:value="0" />
           <transforms:coefficient data-type:parameter="BV711-A"  transforms:value="0" />
           <transforms:coefficient data-type:parameter="BV785-A"  transforms:value="0" />
           <transforms:coefficient data-type:parameter="APC-A"  transforms:value="0.1053819954" />
           <transforms:coefficient data-type:parameter="APC-Cy7-A"  transforms:value="1" />
           <transforms:coefficient data-type:parameter="PE-A"  transforms:value="0" />
           <transforms:coefficient data-type:parameter="PE-Texas Red-A"  transforms:value="0.1178745925" />
           <transforms:coefficient data-type:parameter="PE-Cy7-A"  transforms:value="0.1380108297" />
           <transforms:coefficient data-type:parameter="BV605-A"  transforms:value="0" />
         </transforms:spillover>
         <transforms:spillover data-type:parameter="PE-A" >
           <transforms:coefficient data-type:parameter="FITC-A"  transforms:value="0.0050227456" />
           <transforms:coefficient data-type:parameter="PerCP-Cy5-5-A"  transforms:value="0.090717122" />
           <transforms:coefficient data-type:parameter="BV421-A"  transforms:value="0" />
           <transforms:coefficient data-type:parameter="BV711-A"  transforms:value="0.0024432214" />
           <transforms:coefficient data-type:parameter="BV785-A"  transforms:value="0.0012697725" />
           <transforms:coefficient data-type:parameter="APC-A"  transforms:value="0" />
           <transforms:coefficient data-type:parameter="APC-Cy7-A"  transforms:value="0" />
           <transforms:coefficient data-type:parameter="PE-A"  transforms:value="1" />
           <transforms:coefficient data-type:parameter="PE-Texas Red-A"  transforms:value="1.2573978901" />
           <transforms:coefficient data-type:parameter="PE-Cy7-A"  transforms:value="0.0279417001" />
           <transforms:coefficient data-type:parameter="BV605-A"  transforms:value="0.0246423148" />
         </transforms:spillover>
         <transforms:spillover data-type:parameter="PE-Texas Red-A" >
           <transforms:coefficient data-type:parameter="FITC-A"  transforms:value="0.000375974" />
           <transforms:coefficient data-type:parameter="PerCP-Cy5-5-A"  transforms:value="0.1210433766" />
           <transforms:coefficient data-type:parameter="BV421-A"  transforms:value="0" />
           <transforms:coefficient data-type:parameter="BV711-A"  transforms:value="0.0037176183" />
           <transforms:coefficient data-type:parameter="BV785-A"  transforms:value="0.0018509269" />
           <transforms:coefficient data-type:parameter="APC-A"  transforms:value="0.0008717491" />
           <transforms:coefficient data-type:parameter="APC-Cy7-A"  transforms:value="0" />
           <transforms:coefficient data-type:parameter="PE-A"  transforms:value="0.0806173012" />
           <transforms:coefficient data-type:parameter="PE-Texas Red-A"  transforms:value="1" />
           <transforms:coefficient data-type:parameter="PE-Cy7-A"  transforms:value="0.038197428" />
           <transforms:coefficient data-type:parameter="BV605-A"  transforms:value="0.0216244534" />
         </transforms:spillover>
         <transforms:spillover data-type:parameter="PE-Cy7-A" >
           <transforms:coefficient data-type:parameter="FITC-A"  transforms:value="0" />
           <transforms:coefficient data-type:parameter="PerCP-Cy5-5-A"  transforms:value="0.0133152986" />
           <transforms:coefficient data-type:parameter="BV421-A"  transforms:value="0" />
           <transforms:coefficient data-type:parameter="BV711-A"  transforms:value="0.0014915437" />
           <transforms:coefficient data-type:parameter="BV785-A"  transforms:value="0.0486353301" />
           <transforms:coefficient data-type:parameter="APC-A"  transforms:value="0" />
           <transforms:coefficient data-type:parameter="APC-Cy7-A"  transforms:value="0.019005876" />
           <transforms:coefficient data-type:parameter="PE-A"  transforms:value="0.0070814276" />
           <transforms:coefficient data-type:parameter="PE-Texas Red-A"  transforms:value="0.0137762884" />
           <transforms:coefficient data-type:parameter="PE-Cy7-A"  transforms:value="1" />
           <transforms:coefficient data-type:parameter="BV605-A"  transforms:value="0.0056455089" />
         </transforms:spillover>
         <transforms:spillover data-type:parameter="BV605-A" >
           <transforms:coefficient data-type:parameter="FITC-A"  transforms:value="0" />
           <transforms:coefficient data-type:parameter="PerCP-Cy5-5-A"  transforms:value="0.0303451866" />
           <transforms:coefficient data-type:parameter="BV421-A"  transforms:value="0" />
           <transforms:coefficient data-type:parameter="BV711-A"  transforms:value="0.2043673992" />
           <transforms:coefficient data-type:parameter="BV785-A"  transforms:value="0.1155797169" />
           <transforms:coefficient data-type:parameter="APC-A"  transforms:value="0.0013940793" />
           <transforms:coefficient data-type:parameter="APC-Cy7-A"  transforms:value="0" />
           <transforms:coefficient data-type:parameter="PE-A"  transforms:value="0.1554068029" />
           <transforms:coefficient data-type:parameter="PE-Texas Red-A"  transforms:value="0.8320244551" />
           <transforms:coefficient data-type:parameter="PE-Cy7-A"  transforms:value="0.0462897308" />
           <transforms:coefficient data-type:parameter="BV605-A"  transforms:value="1" />
         </transforms:spillover>
       </transforms:spilloverMatrix>
       <Transformations>
         <transforms:linear transforms:minRange="0"  transforms:maxRange="262144"  gain="1" >
           <data-type:parameter data-type:name="FSC-A" />
         </transforms:linear>
         <transforms:linear transforms:minRange="0"  transforms:maxRange="262144"  gain="1" >
           <data-type:parameter data-type:name="FSC-H" />
         </transforms:linear>
         <transforms:linear transforms:minRange="0"  transforms:maxRange="262144"  gain="1" >
           <data-type:parameter data-type:name="FSC-W" />
         </transforms:linear>
         <transforms:linear transforms:minRange="0"  transforms:maxRange="262144"  gain="1" >
           <data-type:parameter data-type:name="SSC-A" />
         </transforms:linear>
         <transforms:linear transforms:minRange="0"  transforms:maxRange="262144"  gain="1" >
           <data-type:parameter data-type:name="SSC-H" />
         </transforms:linear>
         <transforms:linear transforms:minRange="0"  transforms:maxRange="262144"  gain="1" >
           <data-type:parameter data-type:name="SSC-W" />
         </transforms:linear>
         <transforms:biex transforms:length="256"  transforms:maxRange="26214400.002917748"  transforms:neg="0"  transforms:width="-100"  transforms:pos="6.418539922" >
           <data-type:parameter data-type:name="FITC-A" />
         </transforms:biex>
         <transforms:biex transforms:length="256"  transforms:maxRange="262144.0000291775"  transforms:neg="0"  transforms:width="-100"  transforms:pos="4.418539922" >
           <data-type:parameter data-type:name="PerCP-Cy5-5-A" />
         </transforms:biex>
         <transforms:biex transforms:length="256"  transforms:maxRange="262144000.02917802"  transforms:neg="0"  transforms:width="-100"  transforms:pos="7.418539922" >
           <data-type:parameter data-type:name="BV421-A" />
         </transforms:biex>
         <transforms:biex transforms:length="256"  transforms:maxRange="262144.0000291775"  transforms:neg="0"  transforms:width="-100"  transforms:pos="4.418539922" >
           <data-type:parameter data-type:name="BV711-A" />
         </transforms:biex>
         <transforms:biex transforms:length="256"  transforms:maxRange="262144.0000291775"  transforms:neg="0"  transforms:width="-100"  transforms:pos="4.418539922" >
           <data-type:parameter data-type:name="BV785-A" />
         </transforms:biex>
         <transforms:biex transforms:length="256"  transforms:maxRange="2621440000.29178"  transforms:neg="0"  transforms:width="-100"  transforms:pos="8.418539922" >
           <data-type:parameter data-type:name="APC-A" />
         </transforms:biex>
         <transforms:biex transforms:length="256"  transforms:maxRange="828516746.9264475"  transforms:neg="0"  transforms:width="-100"  transforms:pos="7.9183012913" >
           <data-type:parameter data-type:name="APC-Cy7-A" />
         </transforms:biex>
         <transforms:biex transforms:length="256"  transforms:maxRange="262144.0000291775"  transforms:neg="0"  transforms:width="-100"  transforms:pos="4.418539922" >
           <data-type:parameter data-type:name="PE-A" />
         </transforms:biex>
         <transforms:biex transforms:length="256"  transforms:maxRange="262144.0000291775"  transforms:neg="0"  transforms:width="-100"  transforms:pos="4.418539922" >
           <data-type:parameter data-type:name="PE-Texas Red-A" />
         </transforms:biex>
         <transforms:biex transforms:length="256"  transforms:maxRange="82897211.5039447"  transforms:neg="0"  transforms:width="-100"  transforms:pos="6.918539922" >
           <data-type:parameter data-type:name="PE-Cy7-A" />
         </transforms:biex>
         <transforms:biex transforms:length="256"  transforms:maxRange="262144.0000291775"  transforms:neg="0"  transforms:width="-100"  transforms:pos="4.418539922" >
           <data-type:parameter data-type:name="BV605-A" />
         </transforms:biex>
         <transforms:linear transforms:minRange="0"  transforms:maxRange="32"  gain="1" >
           <data-type:parameter data-type:name="Time" />
         </transforms:linear>
         <transforms:biex transforms:length="256"  transforms:maxRange="26214400.002917748"  transforms:neg="0"  transforms:width="-100"  transforms:pos="6.418539922" >
           <data-type:parameter data-type:name="Comp-FITC-A" />
         </transforms:biex>
         <transforms:biex transforms:length="256"  transforms:maxRange="262144.0000291775"  transforms:neg="0"  transforms:width="-100"  transforms:pos="4.418539922" >
           <data-type:parameter data-type:name="Comp-PerCP-Cy5-5-A" />
         </transforms:biex>
         <transforms:biex transforms:length="256"  transforms:maxRange="262144000.02917802"  transforms:neg="0"  transforms:width="-100"  transforms:pos="7.418539922" >
           <data-type:parameter data-type:name="Comp-BV421-A" />
         </transforms:biex>
         <transforms:biex transforms:length="256"  transforms:maxRange="262144.0000291775"  transforms:neg="0"  transforms:width="-100"  transforms:pos="4.418539922" >
           <data-type:parameter data-type:name="Comp-BV711-A" />
         </transforms:biex>
         <transforms:biex transforms:length="256"  transforms:maxRange="262144.0000291775"  transforms:neg="0"  transforms:width="-100"  transforms:pos="4.418539922" >
           <data-type:parameter data-type:name="Comp-BV785-A" />
         </transforms:biex>
         <transforms:biex transforms:length="256"  transforms:maxRange="2621440000.29178"  transforms:neg="0"  transforms:width="-100"  transforms:pos="8.418539922" >
           <data-type:parameter data-type:name="Comp-APC-A" />
         </transforms:biex>
         <transforms:biex transforms:length="256"  transforms:maxRange="828516746.9264475"  transforms:neg="0"  transforms:width="-100"  transforms:pos="7.9183012913" >
           <data-type:parameter data-type:name="Comp-APC-Cy7-A" />
         </transforms:biex>
         <transforms:biex transforms:length="256"  transforms:maxRange="262144.0000291775"  transforms:neg="0"  transforms:width="-100"  transforms:pos="4.418539922" >
           <data-type:parameter data-type:name="Comp-PE-A" />
         </transforms:biex>
         <transforms:biex transforms:length="256"  transforms:maxRange="262144.0000291775"  transforms:neg="0"  transforms:width="-100"  transforms:pos="4.418539922" >
           <data-type:parameter data-type:name="Comp-PE-Texas Red-A" />
         </transforms:biex>
         <transforms:biex transforms:length="256"  transforms:maxRange="82897211.5039447"  transforms:neg="0"  transforms:width="-100"  transforms:pos="6.918539922" >
           <data-type:parameter data-type:name="Comp-PE-Cy7-A" />
         </transforms:biex>
         <transforms:biex transforms:length="256"  transforms:maxRange="262144.0000291775"  transforms:neg="0"  transforms:width="-100"  transforms:pos="4.418539922" >
           <data-type:parameter data-type:name="Comp-BV605-A" />
         </transforms:biex>
       </Transformations>
       <Keywords>
         <Keyword name="FJ_$P18R"  value="262144" />
         <Keyword name="CST REGULATORY STATUS"  value="RUO Performance Check" />
         <Keyword name="CST PERFORMANCE EXPIRED"  value="2021-06-25T12:07:13+05:30" />
         <Keyword name="CST BEADS EXPIRED"  value="False" />
         <Keyword name="CST BASELINE DATE"  value="2021-06-24T12:02:38+05:30" />
         <Keyword name="CST SETUP DATE"  value="2021-06-24T12:07:13+05:30" />
         <Keyword name="CYTOMETER CONFIG CREATE DATE"  value="2016-07-26T15:20:34+05:30" />
         <Keyword name="CYTOMETER CONFIG NAME"  value="X20- 2-Blue 3-Red 6-Violet 5-Yel Gr 2-UV (658226R1)" />
         <Keyword name="CST BEADS LOT ID"  value="86415" />
         <Keyword name="CST SETUP STATUS"  value="SUCCESS WITH WARNING" />
         <Keyword name="P18MS"  value="0" />
         <Keyword name="P18BS"  value="0" />
         <Keyword name="$P18G"  value="1.0" />
         <Keyword name="$P18E"  value="0,0" />
         <Keyword name="$P18B"  value="32" />
         <Keyword name="$P18R"  value="128" />
         <Keyword name="$P18N"  value="Time" />
         <Keyword name="P17MS"  value="0" />
         <Keyword name="P17BS"  value="214" />
         <Keyword name="P17DISPLAY"  value="LOG" />
         <Keyword name="$P17G"  value="1.0" />
         <Keyword name="$P17V"  value="648" />
         <Keyword name="$P17E"  value="0,0" />
         <Keyword name="$P17B"  value="32" />
         <Keyword name="$P17R"  value="262144" />
         <Keyword name="$P17N"  value="BV605-A" />
         <Keyword name="P16MS"  value="0" />
         <Keyword name="P16BS"  value="1668" />
         <Keyword name="P16DISPLAY"  value="LOG" />
         <Keyword name="$P16G"  value="1.0" />
         <Keyword name="$P16V"  value="922" />
         <Keyword name="$P16E"  value="0,0" />
         <Keyword name="$P16B"  value="32" />
         <Keyword name="$P16R"  value="262144" />
         <Keyword name="$P16N"  value="PE-Cy7-A" />
         <Keyword name="P15MS"  value="0" />
         <Keyword name="P15BS"  value="26518" />
         <Keyword name="P15DISPLAY"  value="LOG" />
         <Keyword name="$P15G"  value="1.0" />
         <Keyword name="$P15V"  value="838" />
         <Keyword name="$P15E"  value="0,0" />
         <Keyword name="$P15B"  value="32" />
         <Keyword name="$P15R"  value="262144" />
         <Keyword name="$P15N"  value="PE-Texas Red-A" />
         <Keyword name="P14MS"  value="0" />
         <Keyword name="P14BS"  value="237" />
         <Keyword name="P14DISPLAY"  value="LOG" />
         <Keyword name="$P14G"  value="1.0" />
         <Keyword name="$P14V"  value="751" />
         <Keyword name="$P14E"  value="0,0" />
         <Keyword name="$P14B"  value="32" />
         <Keyword name="$P14R"  value="262144" />
         <Keyword name="$P14N"  value="PE-A" />
         <Keyword name="P13MS"  value="0" />
         <Keyword name="P13BS"  value="1396" />
         <Keyword name="P13DISPLAY"  value="LOG" />
         <Keyword name="$P13G"  value="1.0" />
         <Keyword name="$P13V"  value="769" />
         <Keyword name="$P13E"  value="0,0" />
         <Keyword name="$P13B"  value="32" />
         <Keyword name="$P13R"  value="262144" />
         <Keyword name="$P13N"  value="APC-Cy7-A" />
         <Keyword name="P12MS"  value="0" />
         <Keyword name="P12BS"  value="7860" />
         <Keyword name="P12DISPLAY"  value="LOG" />
         <Keyword name="$P12G"  value="1.0" />
         <Keyword name="$P12V"  value="790" />
         <Keyword name="$P12E"  value="0,0" />
         <Keyword name="$P12B"  value="32" />
         <Keyword name="$P12R"  value="262144" />
         <Keyword name="$P12N"  value="APC-A" />
         <Keyword name="P11MS"  value="0" />
         <Keyword name="P11BS"  value="1265" />
         <Keyword name="P11DISPLAY"  value="LOG" />
         <Keyword name="$P11G"  value="1.0" />
         <Keyword name="$P11V"  value="805" />
         <Keyword name="$P11E"  value="0,0" />
         <Keyword name="$P11B"  value="32" />
         <Keyword name="$P11R"  value="262144" />
         <Keyword name="$P11N"  value="BV785-A" />
         <Keyword name="P10MS"  value="0" />
         <Keyword name="P10BS"  value="283" />
         <Keyword name="P10DISPLAY"  value="LOG" />
         <Keyword name="$P10G"  value="1.0" />
         <Keyword name="$P10V"  value="830" />
         <Keyword name="$P10E"  value="0,0" />
         <Keyword name="$P10B"  value="32" />
         <Keyword name="$P10R"  value="262144" />
         <Keyword name="$P10N"  value="BV711-A" />
         <Keyword name="P9MS"  value="0" />
         <Keyword name="P9BS"  value="162" />
         <Keyword name="P9DISPLAY"  value="LOG" />
         <Keyword name="$P9G"  value="1.0" />
         <Keyword name="$P9V"  value="384" />
         <Keyword name="$P9E"  value="0,0" />
         <Keyword name="$P9B"  value="32" />
         <Keyword name="$P9R"  value="262144" />
         <Keyword name="$P9N"  value="BV421-A" />
         <Keyword name="P8MS"  value="0" />
         <Keyword name="P8BS"  value="1124" />
         <Keyword name="P8DISPLAY"  value="LOG" />
         <Keyword name="$P8G"  value="1.0" />
         <Keyword name="$P8V"  value="799" />
         <Keyword name="$P8E"  value="0,0" />
         <Keyword name="$P8B"  value="32" />
         <Keyword name="$P8R"  value="262144" />
         <Keyword name="$P8N"  value="PerCP-Cy5-5-A" />
         <Keyword name="P7MS"  value="0" />
         <Keyword name="P7BS"  value="511" />
         <Keyword name="P7DISPLAY"  value="LOG" />
         <Keyword name="$P7G"  value="1.0" />
         <Keyword name="$P7V"  value="571" />
         <Keyword name="$P7E"  value="0,0" />
         <Keyword name="$P7B"  value="32" />
         <Keyword name="$P7R"  value="262144" />
         <Keyword name="$P7N"  value="FITC-A" />
         <Keyword name="P6MS"  value="0" />
         <Keyword name="P6BS"  value="-1" />
         <Keyword name="$P6G"  value="1.0" />
         <Keyword name="$P6V"  value="255" />
         <Keyword name="$P6E"  value="0,0" />
         <Keyword name="$P6B"  value="32" />
         <Keyword name="$P6R"  value="262144" />
         <Keyword name="$P6N"  value="SSC-W" />
         <Keyword name="P5MS"  value="0" />
         <Keyword name="P5BS"  value="0" />
         <Keyword name="P5DISPLAY"  value="LIN" />
         <Keyword name="$P5G"  value="1.0" />
         <Keyword name="$P5V"  value="255" />
         <Keyword name="$P5E"  value="0,0" />
         <Keyword name="$P5B"  value="32" />
         <Keyword name="$P5R"  value="262144" />
         <Keyword name="$P5N"  value="SSC-H" />
         <Keyword name="P4MS"  value="0" />
         <Keyword name="P4BS"  value="0" />
         <Keyword name="P4DISPLAY"  value="LIN" />
         <Keyword name="$P4G"  value="1.0" />
         <Keyword name="$P4V"  value="255" />
         <Keyword name="$P4E"  value="0,0" />
         <Keyword name="$P4B"  value="32" />
         <Keyword name="$P4R"  value="262144" />
         <Keyword name="$P4N"  value="SSC-A" />
         <Keyword name="P3MS"  value="0" />
         <Keyword name="P3BS"  value="-1" />
         <Keyword name="$P3G"  value="1.0" />
         <Keyword name="$P3V"  value="382" />
         <Keyword name="$P3E"  value="0,0" />
         <Keyword name="$P3B"  value="32" />
         <Keyword name="$P3R"  value="262144" />
         <Keyword name="$P3N"  value="FSC-W" />
         <Keyword name="P2MS"  value="0" />
         <Keyword name="P2BS"  value="0" />
         <Keyword name="P2DISPLAY"  value="LIN" />
         <Keyword name="$P2G"  value="1.0" />
         <Keyword name="$P2V"  value="382" />
         <Keyword name="$P2E"  value="0,0" />
         <Keyword name="$P2B"  value="32" />
         <Keyword name="$P2R"  value="262144" />
         <Keyword name="$P2N"  value="FSC-H" />
         <Keyword name="P1MS"  value="0" />
         <Keyword name="P1BS"  value="0" />
         <Keyword name="P1DISPLAY"  value="LIN" />
         <Keyword name="$P1G"  value="1.0" />
         <Keyword name="$P1V"  value="382" />
         <Keyword name="$P1E"  value="0,0" />
         <Keyword name="$P1B"  value="32" />
         <Keyword name="$P1R"  value="262144" />
         <Keyword name="$P1N"  value="FSC-A" />
         <Keyword name="THRESHOLD"  value="(FSC,21789).OR.(SSC,22194)" />
         <Keyword name="APPLY COMPENSATION"  value="TRUE" />
         <Keyword name="SPILL"  value="11,FITC-A,PerCP-Cy5-5-A,BV421-A,BV711-A,BV785-A,APC-A,APC-Cy7-A,PE-A,PE-Texas Red-A,PE-Cy7-A,BV605-A,1,0.01773991978294143,0,0,0,0,0,0,0,0,0,0,1,0.000059662864410670415,0.027632932588662736,0.0149078599391831,0.6808803183216209,0.03171822812736679,0.025086987696912737,0.03593599295720404,0.34338006159071427,0,0,0,1,0,0.0009233320995408038,0,0,0,0,0,0.024966788172583413,0.00015707307806841749,0.23368875825051041,0.003603866740396726,1,0.884733178731424,0.05577084223197254,0.08329392754858667,0.00017951673356347684,0.0002810287156811922,0.029667395975163623,0,0,0.0010158685583256395,0.0015511832833019965,0.01123331391742092,1,0.00038483783778622,0.02672139900583887,0,0.00008129843613316926,0.013601092112762475,0,0,0.007492490150217019,0,0.011451795831202148,0.007097183196597114,1,0.05277998014316061,0,0.003380707687419291,0.03629099279470513,0,0,0.0473792324775678,0,0,0,0.10538199492616512,1,0,0.11787459313177094,0.1380108226621914,0,0.005022745368662685,0.09071712374378618,0,0.0024432214399681116,0.001269772480115489,0,0,1,1.2573978619771142,0.027941700032828205,0.024642315308162452,0.00037597398713913,0.12104337402122853,0,0.0037176182957050037,0.001850926856506514,0.0008717490967422755,0,0.08061730454049006,1,0.0381974263416643,0.021624453859144195,0,0.013315298658034292,0,0.00149154377601932,0.04863533060059053,0,0.019005876666687495,0.00708142777538022,0.01377628798021453,1,0.005645508911684156,0,0.030345186598024765,0,0.20436740526648003,0.11557971837514742,0.0013940792911647467,0,0.15540680690165837,0.83202445212474,0.04628972988179252,1" />
         <Keyword name="$TIMESTEP"  value="0.01" />
         <Keyword name="LASER5ASF"  value="0.58" />
         <Keyword name="LASER5DELAY"  value="149.98" />
         <Keyword name="LASER5NAME"  value="YELLGRN" />
         <Keyword name="LASER4ASF"  value="0.84" />
         <Keyword name="LASER4DELAY"  value="36.71" />
         <Keyword name="LASER4NAME"  value="VIOLET" />
         <Keyword name="LASER3ASF"  value="0.70" />
         <Keyword name="LASER3DELAY"  value="74.56" />
         <Keyword name="LASER3NAME"  value="UV" />
         <Keyword name="LASER2ASF"  value="0.83" />
         <Keyword name="LASER2DELAY"  value="112.32" />
         <Keyword name="LASER2NAME"  value="RED" />
         <Keyword name="LASER1ASF"  value="0.76" />
         <Keyword name="LASER1DELAY"  value="0.00" />
         <Keyword name="LASER1NAME"  value="BLUE" />
         <Keyword name="$INST"  value=" " />
         <Keyword name="AUTOBS"  value="TRUE" />
         <Keyword name="FSC ASF"  value="0.65" />
         <Keyword name="$OP"  value="Administrator" />
         <Keyword name="EXPORT TIME"  value="10-MAR-2022-14:24:55" />
         <Keyword name="EXPORT USER NAME"  value="Administrator" />
         <Keyword name="WINDOW EXTENSION"  value="10.00" />
         <Keyword name="CYTNUM"  value="H658226R1036" />
         <Keyword name="SETTINGS"  value="Cytometer" />
         <Keyword name="$CYT"  value="LSRFortessa" />
         <Keyword name="$ETIM"  value="11:05:45" />
         <Keyword name="$BTIM"  value="11:04:12" />
         <Keyword name="$DATE"  value="23-FEB-2022" />
         <Keyword name="GUID"  value="86d4420b-f50d-44bb-9ea4-3a6af3f7c90c" />
         <Keyword name="EXPERIMENT NAME"  value="BCG_Matrix-June" />
         <Keyword name="$SRC"  value="NIoP_21022022" />
         <Keyword name="TUBE NAME"  value="Tube_015" />
         <Keyword name="CREATOR"  value="BD FACSDiva Software Version 8.0.2" />
         <Keyword name="$NEXTDATA"  value="0" />
         <Keyword name="$DATATYPE"  value="F" />
         <Keyword name="$BYTEORD"  value="4,3,2,1" />
         <Keyword name="$MODE"  value="L" />
         <Keyword name="$PAR"  value="18" />
         <Keyword name="$TOT"  value="50000              " />
         <Keyword name="$SYS"  value="Windows 7 6.1" />
         <Keyword name="$FIL"  value="NIoP_21022022_Tube_015.fcs" />
         <Keyword name="$ENDDATA"  value="3604825            " />
         <Keyword name="$BEGINDATA"  value="4826" />
         <Keyword name="$ENDSTEXT"  value="0" />
         <Keyword name="$BEGINSTEXT"  value="0" />
         <Keyword name="$ENDANALYSIS"  value="0" />
         <Keyword name="$BEGINANALYSIS"  value="0" />
         <Keyword name="FJ_FCS_VERSION"  value="3.1" />
         <Keyword name="$P1S"  value="" />
         <Keyword name="$P2S"  value="" />
         <Keyword name="$P3S"  value="" />
         <Keyword name="$P4S"  value="" />
         <Keyword name="$P5S"  value="" />
         <Keyword name="$P6S"  value="" />
         <Keyword name="$P7S"  value="" />
         <Keyword name="$P8S"  value="" />
         <Keyword name="$P9S"  value="" />
         <Keyword name="$P10S"  value="" />
         <Keyword name="$P11S"  value="" />
         <Keyword name="$P12S"  value="" />
         <Keyword name="$P13S"  value="" />
         <Keyword name="$P14S"  value="" />
         <Keyword name="$P15S"  value="" />
         <Keyword name="$P16S"  value="" />
         <Keyword name="$P17S"  value="" />
         <Keyword name="$P18S"  value="" />
         <Keyword name="$P19N"  value="Comp-FITC-A" />
         <Keyword name="$P19S"  value="" />
         <Keyword name="$P19R"  value="26214400" />
         <Keyword name="$P20N"  value="Comp-PerCP-Cy5-5-A" />
         <Keyword name="$P20S"  value="" />
         <Keyword name="$P20R"  value="262144" />
         <Keyword name="$P21N"  value="Comp-BV421-A" />
         <Keyword name="$P21S"  value="" />
         <Keyword name="$P21R"  value="262144000" />
         <Keyword name="$P22N"  value="Comp-BV711-A" />
         <Keyword name="$P22S"  value="" />
         <Keyword name="$P22R"  value="262144" />
         <Keyword name="$P23N"  value="Comp-BV785-A" />
         <Keyword name="$P23S"  value="" />
         <Keyword name="$P23R"  value="262144" />
         <Keyword name="$P24N"  value="Comp-APC-A" />
         <Keyword name="$P24S"  value="" />
         <Keyword name="$P24R"  value="2147483647" />
         <Keyword name="$P25N"  value="Comp-APC-Cy7-A" />
         <Keyword name="$P25S"  value="" />
         <Keyword name="$P25R"  value="828516746" />
         <Keyword name="$P26N"  value="Comp-PE-A" />
         <Keyword name="$P26S"  value="" />
         <Keyword name="$P26R"  value="262144" />
         <Keyword name="$P27N"  value="Comp-PE-Texas Red-A" />
         <Keyword name="$P27S"  value="" />
         <Keyword name="$P27R"  value="262144" />
         <Keyword name="$P28N"  value="Comp-PE-Cy7-A" />
         <Keyword name="$P28S"  value="" />
         <Keyword name="$P28R"  value="82897211" />
         <Keyword name="$P29N"  value="Comp-BV605-A" />
         <Keyword name="$P29S"  value="" />
         <Keyword name="$P29R"  value="262144" />
       </Keywords>
       <SampleNode name="NIoP_21022022_Tube_015.fcs"  annotation=""  owningGroup=""  expanded="1"  sortPriority="10"  count="50000"  sampleID="30" >
         <Graph smoothing="0"  backColor="#ffffff"  foreColor="#000000"  type="Pseudocolor"  fast="1"  rowCount="50000" >
           <Axis dimension="x"  name="FSC-A"  label=""  auto="auto" />
           <Axis dimension="y"  name="SSC-A"  label=""  auto="auto" />
           <GraphSettings level="5%"  smoothingHighResolution="1"  contourHighResolution="1"  histogramSmoothingCount="0"  graphResolution="256"  showOutliers="0"  drawLargeDots="0"  dotsToDraw="8000"  tint="le.chartfill.tinted.40"  lineWeight="le.lineweight.normal"  lineStyle="le.linestyle.solid" />
           <GraphEnvironment showGrid="0"  showAxes="tnlTNL"  showGates="1"  showFreqOnPlots="1"  showGateNameOnPlots="1"  showMedians="0"  showUncomped="0"  addEventParam="0"  lastYAxisName="" >
             <TextTraits font="SansSerif"  size="12"  name="Labels"  style="plain"  color="#000000"  background="#00ffffff"  just="left" />
             <TextTraits font="SansSerif"  size="12"  name="LayoutGates"  style="plain"  color="#000000"  background="#00ffffff"  just="left" />
             <TextTraits font="SansSerif"  size="10"  name="Numbers"  style="plain"  color="#000000"  background="#00ffffff"  just="left" />
             <TextTraits font="SansSerif"  size="10"  name="Legend"  style="plain"  color="#000000"  background="#00ffffff"  just="left" />
             <WindowPosition x="0"  y="0"  width="0"  height="0"  displayed="0"  panelState="" />
           </GraphEnvironment>
         </Graph>
         <Subpopulations>
           <Population name="Comp-FITC-A subset"  annotation=""  owningGroup="All Samples"  expanded="1"  sortPriority="10"  count="9160" >
             <Graph smoothing="1"  backColor="#ffffff"  foreColor="#000000"  type="Histogram"  fast="1"  rowCount="50000" >
               <Axis dimension="x"  name="Comp-PerCP-Cy5-5-A"  label=""  auto="auto" />
               <Axis dimension="y"  name=""  label=""  auto="auto" />
               <GraphSettings level="5%"  smoothingHighResolution="1"  contourHighResolution="1"  histogramSmoothingCount="0"  graphResolution="256"  showOutliers="0"  drawLargeDots="0"  dotsToDraw="8000"  tint="le.chartfill.tinted.40"  lineWeight="le.lineweight.normal"  lineStyle="le.linestyle.solid" />
               <GraphEnvironment showGrid="0"  showAxes="tnlTNL"  showGates="1"  showFreqOnPlots="1"  showGateNameOnPlots="1"  showMedians="0"  showUncomped="0"  addEventParam="0"  lastYAxisName="" >
                 <TextTraits font="SansSerif"  size="12"  name="Labels"  style="plain"  color="#000000"  background="#00ffffff"  just="left" />
                 <TextTraits font="SansSerif"  size="12"  name="LayoutGates"  style="plain"  color="#000000"  background="#00ffffff"  just="left" />
                 <TextTraits font="SansSerif"  size="10"  name="Numbers"  style="plain"  color="#000000"  background="#00ffffff"  just="left" />
                 <TextTraits font="SansSerif"  size="10"  name="Legend"  style="plain"  color="#000000"  background="#00ffffff"  just="left" />
                 <WindowPosition x="-9"  y="-9"  width="390"  height="520"  displayed="1"  panelState="---" />
               </GraphEnvironment>
             </Graph>
             <Gate gating:id="ID1189990355" >
               <gating:RectangleGate eventsInside="1"  annoOffsetX="0"  annoOffsetY="0"  tint="#000000"  isTinted="0"  lineWeight="Normal"  userDefined="1" >
                 <gating:dimension gating:min="20132.161025446123"  gating:max="202992.66995385083"  yRatio="0.255813953488372" >
                   <data-type:fcs-dimension data-type:name="Comp-FITC-A" />
                 </gating:dimension>
               </gating:RectangleGate>
             </Gate>
             <Subpopulations>
               <Population name="Comp-APC-A subset"  annotation=""  owningGroup="All Samples"  expanded="1"  sortPriority="10"  count="588" >
                 <Graph smoothing="1"  backColor="#ffffff"  foreColor="#000000"  type="Histogram"  fast="1"  rowCount="50000" >
                   <Axis dimension="x"  name="FSC-A"  label=""  auto="auto" />
                   <Axis dimension="y"  name=""  label=""  auto="auto" />
                   <GraphSettings level="5%"  smoothingHighResolution="1"  contourHighResolution="1"  histogramSmoothingCount="0"  graphResolution="256"  showOutliers="0"  drawLargeDots="0"  dotsToDraw="8000"  tint="le.chartfill.tinted.40"  lineWeight="le.lineweight.normal"  lineStyle="le.linestyle.solid" />
                   <GraphEnvironment showGrid="0"  showAxes="tnlTNL"  showGates="1"  showFreqOnPlots="1"  showGateNameOnPlots="1"  showMedians="0"  showUncomped="0"  addEventParam="0"  lastYAxisName="" >
                    <TextTraits font="SansSerif"  size="12"  name="Labels"  style="plain"  color="#000000"  background="#00ffffff"  just="left" />
                    <TextTraits font="SansSerif"  size="12"  name="LayoutGates"  style="plain"  color="#000000"  background="#00ffffff"  just="left" />
                    <TextTraits font="SansSerif"  size="10"  name="Numbers"  style="plain"  color="#000000"  background="#00ffffff"  just="left" />
                    <TextTraits font="SansSerif"  size="10"  name="Legend"  style="plain"  color="#000000"  background="#00ffffff"  just="left" />
                    <WindowPosition x="-9"  y="-9"  width="390"  height="520"  displayed="1"  panelState="---" />
                   </GraphEnvironment>
                 </Graph>
                 <Gate gating:id="ID652691974"  gating:parent_id="ID1189990355" >
                   <gating:RectangleGate eventsInside="1"  annoOffsetX="0"  annoOffsetY="0"  tint="#000000"  isTinted="0"  lineWeight="Normal"  userDefined="1" >
                    <gating:dimension gating:min="55585.44721870579"  gating:max="163391.41276640567"  yRatio="0.4279069767441861" >
                    <data-type:fcs-dimension data-type:name="Comp-APC-A" />
                    </gating:dimension>
                   </gating:RectangleGate>
                 </Gate>
               </Population>
               <Population name="Comp-APC-Cy7-A subset"  annotation=""  owningGroup="All Samples"  expanded="1"  sortPriority="10"  count="141" >
                 <Graph smoothing="1"  backColor="#ffffff"  foreColor="#000000"  type="Histogram"  fast="1"  rowCount="50000" >
                   <Axis dimension="x"  name="FSC-A"  label=""  auto="auto" />
                   <Axis dimension="y"  name=""  label=""  auto="auto" />
                   <GraphSettings level="5%"  smoothingHighResolution="1"  contourHighResolution="1"  histogramSmoothingCount="0"  graphResolution="256"  showOutliers="0"  drawLargeDots="0"  dotsToDraw="8000"  tint="le.chartfill.tinted.40"  lineWeight="le.lineweight.normal"  lineStyle="le.linestyle.solid" />
                   <GraphEnvironment showGrid="0"  showAxes="tnlTNL"  showGates="1"  showFreqOnPlots="1"  showGateNameOnPlots="1"  showMedians="0"  showUncomped="0"  addEventParam="0"  lastYAxisName="" >
                    <TextTraits font="SansSerif"  size="12"  name="Labels"  style="plain"  color="#000000"  background="#00ffffff"  just="left" />
                    <TextTraits font="SansSerif"  size="12"  name="LayoutGates"  style="plain"  color="#000000"  background="#00ffffff"  just="left" />
                    <TextTraits font="SansSerif"  size="10"  name="Numbers"  style="plain"  color="#000000"  background="#00ffffff"  just="left" />
                    <TextTraits font="SansSerif"  size="10"  name="Legend"  style="plain"  color="#000000"  background="#00ffffff"  just="left" />
                    <WindowPosition x="-9"  y="-9"  width="390"  height="520"  displayed="1"  panelState="---" />
                   </GraphEnvironment>
                 </Graph>
                 <Gate gating:id="ID447538142"  gating:parent_id="ID1189990355" >
                   <gating:RectangleGate eventsInside="1"  annoOffsetX="0"  annoOffsetY="0"  tint="#000000"  isTinted="0"  lineWeight="Normal"  userDefined="1" >
                    <gating:dimension gating:min="28154.64010249493"  gating:max="178209.31920115658"  yRatio="0.3906976744186046" >
                    <data-type:fcs-dimension data-type:name="Comp-APC-Cy7-A" />
                    </gating:dimension>
                   </gating:RectangleGate>
                 </Gate>
               </Population>
               <Population name="Comp-BV421-A subset"  annotation=""  owningGroup="All Samples"  expanded="1"  sortPriority="10"  count="2139" >
                 <Graph smoothing="1"  backColor="#ffffff"  foreColor="#000000"  type="Histogram"  fast="1"  rowCount="50000" >
                   <Axis dimension="x"  name="Comp-BV421-A"  label=""  auto="auto" />
                   <Axis dimension="y"  name=""  label=""  auto="auto" />
                   <GraphSettings level="5%"  smoothingHighResolution="1"  contourHighResolution="1"  histogramSmoothingCount="0"  graphResolution="256"  showOutliers="0"  drawLargeDots="0"  dotsToDraw="8000"  tint="le.chartfill.tinted.40"  lineWeight="le.lineweight.normal"  lineStyle="le.linestyle.solid" />
                   <GraphEnvironment showGrid="0"  showAxes="tnlTNL"  showGates="1"  showFreqOnPlots="1"  showGateNameOnPlots="1"  showMedians="0"  showUncomped="0"  addEventParam="0"  lastYAxisName="" >
                    <TextTraits font="SansSerif"  size="12"  name="Labels"  style="plain"  color="#000000"  background="#00ffffff"  just="left" />
                    <TextTraits font="SansSerif"  size="12"  name="LayoutGates"  style="plain"  color="#000000"  background="#00ffffff"  just="left" />
                    <TextTraits font="SansSerif"  size="10"  name="Numbers"  style="plain"  color="#000000"  background="#00ffffff"  just="left" />
                    <TextTraits font="SansSerif"  size="10"  name="Legend"  style="plain"  color="#000000"  background="#00ffffff"  just="left" />
                    <WindowPosition x="-9"  y="-9"  width="390"  height="520"  displayed="0"  panelState="---" />
                   </GraphEnvironment>
                 </Graph>
                 <Gate gating:id="ID1285820800"  gating:parent_id="ID1189990355" >
                   <gating:RectangleGate eventsInside="1"  annoOffsetX="0"  annoOffsetY="0"  tint="#000000"  isTinted="0"  lineWeight="Normal"  userDefined="1" >
                    <gating:dimension gating:min="9270.732196288413"  gating:max="194370.71347541074"  yRatio="0.4744186046511628" >
                    <data-type:fcs-dimension data-type:name="Comp-BV421-A" />
                    </gating:dimension>
                   </gating:RectangleGate>
                 </Gate>
               </Population>
               <Population name="Comp-PE-Cy7-A subset"  annotation=""  owningGroup="All Samples"  expanded="1"  sortPriority="10"  count="221" >
                 <Graph smoothing="1"  backColor="#ffffff"  foreColor="#000000"  type="Histogram"  fast="1"  rowCount="50000" >
                   <Axis dimension="x"  name="FSC-A"  label=""  auto="auto" />
                   <Axis dimension="y"  name=""  label=""  auto="auto" />
                   <GraphSettings level="5%"  smoothingHighResolution="1"  contourHighResolution="1"  histogramSmoothingCount="0"  graphResolution="256"  showOutliers="0"  drawLargeDots="0"  dotsToDraw="8000"  tint="le.chartfill.tinted.40"  lineWeight="le.lineweight.normal"  lineStyle="le.linestyle.solid" />
                   <GraphEnvironment showGrid="0"  showAxes="tnlTNL"  showGates="1"  showFreqOnPlots="1"  showGateNameOnPlots="1"  showMedians="0"  showUncomped="0"  addEventParam="0"  lastYAxisName="" >
                    <TextTraits font="SansSerif"  size="12"  name="Labels"  style="plain"  color="#000000"  background="#00ffffff"  just="left" />
                    <TextTraits font="SansSerif"  size="12"  name="LayoutGates"  style="plain"  color="#000000"  background="#00ffffff"  just="left" />
                    <TextTraits font="SansSerif"  size="10"  name="Numbers"  style="plain"  color="#000000"  background="#00ffffff"  just="left" />
                    <TextTraits font="SansSerif"  size="10"  name="Legend"  style="plain"  color="#000000"  background="#00ffffff"  just="left" />
                    <WindowPosition x="-9"  y="-9"  width="390"  height="520"  displayed="1"  panelState="---" />
                   </GraphEnvironment>
                 </Graph>
                 <Gate gating:id="ID662245839"  gating:parent_id="ID1189990355" >
                   <gating:RectangleGate eventsInside="1"  annoOffsetX="0"  annoOffsetY="0"  tint="#000000"  isTinted="0"  lineWeight="Normal"  userDefined="1" >
                    <gating:dimension gating:min="14464.978455465967"  gating:max="211996.76396259444"  yRatio="0.41860465116279066" >
                    <data-type:fcs-dimension data-type:name="Comp-PE-Cy7-A" />
                    </gating:dimension>
                   </gating:RectangleGate>
                 </Gate>
               </Population>
             </Subpopulations>
           </Population>
           <Population name="Live  macrophages"  annotation=""  owningGroup="All Samples"  expanded="1"  sortPriority="10"  count="40226" >
             <Graph smoothing="0"  backColor="#ffffff"  foreColor="#000000"  type="Pseudocolor"  fast="1"  rowCount="50000" >
               <Axis dimension="x"  name="Comp-FITC-A"  label=""  auto="auto" />
               <Axis dimension="y"  name="Comp-PerCP-Cy5-5-A"  label=""  auto="auto" />
               <GraphSettings level="5%"  smoothingHighResolution="1"  contourHighResolution="1"  histogramSmoothingCount="0"  graphResolution="256"  showOutliers="0"  drawLargeDots="0"  dotsToDraw="8000"  tint="le.chartfill.tinted.40"  lineWeight="le.lineweight.normal"  lineStyle="le.linestyle.solid" />
               <GraphEnvironment showGrid="0"  showAxes="tnlTNL"  showGates="1"  showFreqOnPlots="1"  showGateNameOnPlots="1"  showMedians="0"  showUncomped="0"  addEventParam="0"  lastYAxisName="" >
                 <TextTraits font="SansSerif"  size="12"  name="Labels"  style="plain"  color="#000000"  background="#00ffffff"  just="left" />
                 <TextTraits font="SansSerif"  size="12"  name="LayoutGates"  style="plain"  color="#000000"  background="#00ffffff"  just="left" />
                 <TextTraits font="SansSerif"  size="10"  name="Numbers"  style="plain"  color="#000000"  background="#00ffffff"  just="left" />
                 <TextTraits font="SansSerif"  size="10"  name="Legend"  style="plain"  color="#000000"  background="#00ffffff"  just="left" />
                 <WindowPosition x="-9"  y="-9"  width="390"  height="520"  displayed="0"  panelState="---" />
               </GraphEnvironment>
             </Graph>
             <Gate gating:id="ID2105557319" >
               <gating:PolygonGate eventsInside="1"  annoOffsetX="3"  annoOffsetY="3"  tint="#000000"  isTinted="0"  lineWeight="Normal"  userDefined="1"  quadId="-1"  gateResolution="256" >
                 <gating:dimension>
                   <data-type:fcs-dimension data-type:name="FSC-A" />
                 </gating:dimension>
                 <gating:dimension>
                   <data-type:fcs-dimension data-type:name="SSC-A" />
                 </gating:dimension>
                 <gating:vertex>
                   <gating:coordinate data-type:value="53317.4237288136" />
                   <gating:coordinate data-type:value="123146.7162790698" />
                 </gating:vertex>
                 <gating:vertex>
                   <gating:coordinate data-type:value="14440.1355932203" />
                   <gating:coordinate data-type:value="64621.5441860465" />
                 </gating:vertex>
                 <gating:vertex>
                   <gating:coordinate data-type:value="48874.3050847458" />
                   <gating:coordinate data-type:value="12192.7441860465" />
                 </gating:vertex>
                 <gating:vertex>
                   <gating:coordinate data-type:value="226599.0508474576" />
                   <gating:coordinate data-type:value="23166.2139534884" />
                 </gating:vertex>
                 <gating:vertex>
                   <gating:coordinate data-type:value="261033.220338983" />
                   <gating:coordinate data-type:value="93884.1302325581" />
                 </gating:vertex>
                 <gating:vertex>
                   <gating:coordinate data-type:value="232152.9491525424" />
                   <gating:coordinate data-type:value="229223.5906976744" />
                 </gating:vertex>
                 <gating:vertex>
                   <gating:coordinate data-type:value="85530.0338983051" />
                   <gating:coordinate data-type:value="181671.888372093" />
                 </gating:vertex>
               </gating:PolygonGate>
             </Gate>
           </Population>
         </Subpopulations>
       </SampleNode>
     </Sample>
     <Sample>
       <DataSet uri="file:/D:/Sheeba_lenovo/Desktop/Rv2231A%20phd%20contents/Experiment%20readings/FACS/SZ%20Activation%20markers/Act%20Mar%20FACS%20reading/NIoP_21022022_Tube_001.fcs"  sampleID="16" />
       <transforms:spilloverMatrix prefix="Comp-"  name="Acquisition-defined"  editable="0"  color="#c0c0c0"  version="FlowJo-10.0.7r2"  status="FINALIZED"  transforms:id="6e7400b1-06e6-452e-ac41-0bb7652b10b0"  suffix="" >
         <data-type:parameters>
           <data-type:parameter data-type:name="FITC-A" />
           <data-type:parameter data-type:name="PerCP-Cy5-5-A" />
           <data-type:parameter data-type:name="BV421-A" />
           <data-type:parameter data-type:name="BV711-A" />
           <data-type:parameter data-type:name="BV785-A" />
           <data-type:parameter data-type:name="APC-A" />
           <data-type:parameter data-type:name="APC-Cy7-A" />
           <data-type:parameter data-type:name="PE-A" />
           <data-type:parameter data-type:name="PE-Texas Red-A" />
           <data-type:parameter data-type:name="PE-Cy7-A" />
           <data-type:parameter data-type:name="BV605-A" />
         </data-type:parameters>
         <transforms:spillover data-type:parameter="FITC-A" >
           <transforms:coefficient data-type:parameter="FITC-A"  transforms:value="1" />
           <transforms:coefficient data-type:parameter="PerCP-Cy5-5-A"  transforms:value="0.0177399199" />
           <transforms:coefficient data-type:parameter="BV421-A"  transforms:value="0" />
           <transforms:coefficient data-type:parameter="BV711-A"  transforms:value="0" />
           <transforms:coefficient data-type:parameter="BV785-A"  transforms:value="0" />
           <transforms:coefficient data-type:parameter="APC-A"  transforms:value="0" />
           <transforms:coefficient data-type:parameter="APC-Cy7-A"  transforms:value="0" />
           <transforms:coefficient data-type:parameter="PE-A"  transforms:value="0" />
           <transforms:coefficient data-type:parameter="PE-Texas Red-A"  transforms:value="0" />
           <transforms:coefficient data-type:parameter="PE-Cy7-A"  transforms:value="0" />
           <transforms:coefficient data-type:parameter="BV605-A"  transforms:value="0" />
         </transforms:spillover>
         <transforms:spillover data-type:parameter="PerCP-Cy5-5-A" >
           <transforms:coefficient data-type:parameter="FITC-A"  transforms:value="0" />
           <transforms:coefficient data-type:parameter="PerCP-Cy5-5-A"  transforms:value="1" />
           <transforms:coefficient data-type:parameter="BV421-A"  transforms:value="0.0000596629" />
           <transforms:coefficient data-type:parameter="BV711-A"  transforms:value="0.0276329331" />
           <transforms:coefficient data-type:parameter="BV785-A"  transforms:value="0.0149078602" />
           <transforms:coefficient data-type:parameter="APC-A"  transforms:value="0.6808803082" />
           <transforms:coefficient data-type:parameter="APC-Cy7-A"  transforms:value="0.031718228" />
           <transforms:coefficient data-type:parameter="PE-A"  transforms:value="0.0250869878" />
           <transforms:coefficient data-type:parameter="PE-Texas Red-A"  transforms:value="0.0359359942" />
           <transforms:coefficient data-type:parameter="PE-Cy7-A"  transforms:value="0.3433800638" />
           <transforms:coefficient data-type:parameter="BV605-A"  transforms:value="0" />
         </transforms:spillover>
         <transforms:spillover data-type:parameter="BV421-A" >
           <transforms:coefficient data-type:parameter="FITC-A"  transforms:value="0" />
           <transforms:coefficient data-type:parameter="PerCP-Cy5-5-A"  transforms:value="0" />
           <transforms:coefficient data-type:parameter="BV421-A"  transforms:value="1" />
           <transforms:coefficient data-type:parameter="BV711-A"  transforms:value="0" />
           <transforms:coefficient data-type:parameter="BV785-A"  transforms:value="0.0009233321" />
           <transforms:coefficient data-type:parameter="APC-A"  transforms:value="0" />
           <transforms:coefficient data-type:parameter="APC-Cy7-A"  transforms:value="0" />
           <transforms:coefficient data-type:parameter="PE-A"  transforms:value="0" />
           <transforms:coefficient data-type:parameter="PE-Texas Red-A"  transforms:value="0" />
           <transforms:coefficient data-type:parameter="PE-Cy7-A"  transforms:value="0" />
           <transforms:coefficient data-type:parameter="BV605-A"  transforms:value="0.0249667875" />
         </transforms:spillover>
         <transforms:spillover data-type:parameter="BV711-A" >
           <transforms:coefficient data-type:parameter="FITC-A"  transforms:value="0.0001570731" />
           <transforms:coefficient data-type:parameter="PerCP-Cy5-5-A"  transforms:value="0.2336887568" />
           <transforms:coefficient data-type:parameter="BV421-A"  transforms:value="0.0036038668" />
           <transforms:coefficient data-type:parameter="BV711-A"  transforms:value="1" />
           <transforms:coefficient data-type:parameter="BV785-A"  transforms:value="0.8847332001" />
           <transforms:coefficient data-type:parameter="APC-A"  transforms:value="0.0557708405" />
           <transforms:coefficient data-type:parameter="APC-Cy7-A"  transforms:value="0.0832939297" />
           <transforms:coefficient data-type:parameter="PE-A"  transforms:value="0.0001795167" />
           <transforms:coefficient data-type:parameter="PE-Texas Red-A"  transforms:value="0.0002810287" />
           <transforms:coefficient data-type:parameter="PE-Cy7-A"  transforms:value="0.0296673961" />
           <transforms:coefficient data-type:parameter="BV605-A"  transforms:value="0" />
         </transforms:spillover>
         <transforms:spillover data-type:parameter="BV785-A" >
           <transforms:coefficient data-type:parameter="FITC-A"  transforms:value="0" />
           <transforms:coefficient data-type:parameter="PerCP-Cy5-5-A"  transforms:value="0.0010158685" />
           <transforms:coefficient data-type:parameter="BV421-A"  transforms:value="0.0015511833" />
           <transforms:coefficient data-type:parameter="BV711-A"  transforms:value="0.0112333139" />
           <transforms:coefficient data-type:parameter="BV785-A"  transforms:value="1" />
           <transforms:coefficient data-type:parameter="APC-A"  transforms:value="0.0003848378" />
           <transforms:coefficient data-type:parameter="APC-Cy7-A"  transforms:value="0.0267213993" />
           <transforms:coefficient data-type:parameter="PE-A"  transforms:value="0" />
           <transforms:coefficient data-type:parameter="PE-Texas Red-A"  transforms:value="0.0000812984" />
           <transforms:coefficient data-type:parameter="PE-Cy7-A"  transforms:value="0.0136010917" />
           <transforms:coefficient data-type:parameter="BV605-A"  transforms:value="0" />
         </transforms:spillover>
         <transforms:spillover data-type:parameter="APC-A" >
           <transforms:coefficient data-type:parameter="FITC-A"  transforms:value="0" />
           <transforms:coefficient data-type:parameter="PerCP-Cy5-5-A"  transforms:value="0.0074924901" />
           <transforms:coefficient data-type:parameter="BV421-A"  transforms:value="0" />
           <transforms:coefficient data-type:parameter="BV711-A"  transforms:value="0.0114517957" />
           <transforms:coefficient data-type:parameter="BV785-A"  transforms:value="0.0070971833" />
           <transforms:coefficient data-type:parameter="APC-A"  transforms:value="1" />
           <transforms:coefficient data-type:parameter="APC-Cy7-A"  transforms:value="0.05277998" />
           <transforms:coefficient data-type:parameter="PE-A"  transforms:value="0" />
           <transforms:coefficient data-type:parameter="PE-Texas Red-A"  transforms:value="0.0033807077" />
           <transforms:coefficient data-type:parameter="PE-Cy7-A"  transforms:value="0.0362909921" />
           <transforms:coefficient data-type:parameter="BV605-A"  transforms:value="0" />
         </transforms:spillover>
         <transforms:spillover data-type:parameter="APC-Cy7-A" >
           <transforms:coefficient data-type:parameter="FITC-A"  transforms:value="0" />
           <transforms:coefficient data-type:parameter="PerCP-Cy5-5-A"  transforms:value="0.0473792329" />
           <transforms:coefficient data-type:parameter="BV421-A"  transforms:value="0" />
           <transforms:coefficient data-type:parameter="BV711-A"  transforms:value="0" />
           <transforms:coefficient data-type:parameter="BV785-A"  transforms:value="0" />
           <transforms:coefficient data-type:parameter="APC-A"  transforms:value="0.1053819954" />
           <transforms:coefficient data-type:parameter="APC-Cy7-A"  transforms:value="1" />
           <transforms:coefficient data-type:parameter="PE-A"  transforms:value="0" />
           <transforms:coefficient data-type:parameter="PE-Texas Red-A"  transforms:value="0.1178745925" />
           <transforms:coefficient data-type:parameter="PE-Cy7-A"  transforms:value="0.1380108297" />
           <transforms:coefficient data-type:parameter="BV605-A"  transforms:value="0" />
         </transforms:spillover>
         <transforms:spillover data-type:parameter="PE-A" >
           <transforms:coefficient data-type:parameter="FITC-A"  transforms:value="0.0050227456" />
           <transforms:coefficient data-type:parameter="PerCP-Cy5-5-A"  transforms:value="0.090717122" />
           <transforms:coefficient data-type:parameter="BV421-A"  transforms:value="0" />
           <transforms:coefficient data-type:parameter="BV711-A"  transforms:value="0.0024432214" />
           <transforms:coefficient data-type:parameter="BV785-A"  transforms:value="0.0012697725" />
           <transforms:coefficient data-type:parameter="APC-A"  transforms:value="0" />
           <transforms:coefficient data-type:parameter="APC-Cy7-A"  transforms:value="0" />
           <transforms:coefficient data-type:parameter="PE-A"  transforms:value="1" />
           <transforms:coefficient data-type:parameter="PE-Texas Red-A"  transforms:value="1.2573978901" />
           <transforms:coefficient data-type:parameter="PE-Cy7-A"  transforms:value="0.0279417001" />
           <transforms:coefficient data-type:parameter="BV605-A"  transforms:value="0.0246423148" />
         </transforms:spillover>
         <transforms:spillover data-type:parameter="PE-Texas Red-A" >
           <transforms:coefficient data-type:parameter="FITC-A"  transforms:value="0.000375974" />
           <transforms:coefficient data-type:parameter="PerCP-Cy5-5-A"  transforms:value="0.1210433766" />
           <transforms:coefficient data-type:parameter="BV421-A"  transforms:value="0" />
           <transforms:coefficient data-type:parameter="BV711-A"  transforms:value="0.0037176183" />
           <transforms:coefficient data-type:parameter="BV785-A"  transforms:value="0.0018509269" />
           <transforms:coefficient data-type:parameter="APC-A"  transforms:value="0.0008717491" />
           <transforms:coefficient data-type:parameter="APC-Cy7-A"  transforms:value="0" />
           <transforms:coefficient data-type:parameter="PE-A"  transforms:value="0.0806173012" />
           <transforms:coefficient data-type:parameter="PE-Texas Red-A"  transforms:value="1" />
           <transforms:coefficient data-type:parameter="PE-Cy7-A"  transforms:value="0.038197428" />
           <transforms:coefficient data-type:parameter="BV605-A"  transforms:value="0.0216244534" />
         </transforms:spillover>
         <transforms:spillover data-type:parameter="PE-Cy7-A" >
           <transforms:coefficient data-type:parameter="FITC-A"  transforms:value="0" />
           <transforms:coefficient data-type:parameter="PerCP-Cy5-5-A"  transforms:value="0.0133152986" />
           <transforms:coefficient data-type:parameter="BV421-A"  transforms:value="0" />
           <transforms:coefficient data-type:parameter="BV711-A"  transforms:value="0.0014915437" />
           <transforms:coefficient data-type:parameter="BV785-A"  transforms:value="0.0486353301" />
           <transforms:coefficient data-type:parameter="APC-A"  transforms:value="0" />
           <transforms:coefficient data-type:parameter="APC-Cy7-A"  transforms:value="0.019005876" />
           <transforms:coefficient data-type:parameter="PE-A"  transforms:value="0.0070814276" />
           <transforms:coefficient data-type:parameter="PE-Texas Red-A"  transforms:value="0.0137762884" />
           <transforms:coefficient data-type:parameter="PE-Cy7-A"  transforms:value="1" />
           <transforms:coefficient data-type:parameter="BV605-A"  transforms:value="0.0056455089" />
         </transforms:spillover>
         <transforms:spillover data-type:parameter="BV605-A" >
           <transforms:coefficient data-type:parameter="FITC-A"  transforms:value="0" />
           <transforms:coefficient data-type:parameter="PerCP-Cy5-5-A"  transforms:value="0.0303451866" />
           <transforms:coefficient data-type:parameter="BV421-A"  transforms:value="0" />
           <transforms:coefficient data-type:parameter="BV711-A"  transforms:value="0.2043673992" />
           <transforms:coefficient data-type:parameter="BV785-A"  transforms:value="0.1155797169" />
           <transforms:coefficient data-type:parameter="APC-A"  transforms:value="0.0013940793" />
           <transforms:coefficient data-type:parameter="APC-Cy7-A"  transforms:value="0" />
           <transforms:coefficient data-type:parameter="PE-A"  transforms:value="0.1554068029" />
           <transforms:coefficient data-type:parameter="PE-Texas Red-A"  transforms:value="0.8320244551" />
           <transforms:coefficient data-type:parameter="PE-Cy7-A"  transforms:value="0.0462897308" />
           <transforms:coefficient data-type:parameter="BV605-A"  transforms:value="1" />
         </transforms:spillover>
       </transforms:spilloverMatrix>
       <Transformations>
         <transforms:linear transforms:minRange="0"  transforms:maxRange="262144"  gain="1" >
           <data-type:parameter data-type:name="FSC-A" />
         </transforms:linear>
         <transforms:linear transforms:minRange="0"  transforms:maxRange="262144"  gain="1" >
           <data-type:parameter data-type:name="FSC-H" />
         </transforms:linear>
         <transforms:linear transforms:minRange="0"  transforms:maxRange="262144"  gain="1" >
           <data-type:parameter data-type:name="FSC-W" />
         </transforms:linear>
         <transforms:linear transforms:minRange="0"  transforms:maxRange="262144"  gain="1" >
           <data-type:parameter data-type:name="SSC-A" />
         </transforms:linear>
         <transforms:linear transforms:minRange="0"  transforms:maxRange="262144"  gain="1" >
           <data-type:parameter data-type:name="SSC-H" />
         </transforms:linear>
         <transforms:linear transforms:minRange="0"  transforms:maxRange="262144"  gain="1" >
           <data-type:parameter data-type:name="SSC-W" />
         </transforms:linear>
         <transforms:biex transforms:length="256"  transforms:maxRange="26214400.002917748"  transforms:neg="0"  transforms:width="-100"  transforms:pos="6.418539922" >
           <data-type:parameter data-type:name="FITC-A" />
         </transforms:biex>
         <transforms:biex transforms:length="256"  transforms:maxRange="262144.0000291775"  transforms:neg="0"  transforms:width="-100"  transforms:pos="4.418539922" >
           <data-type:parameter data-type:name="PerCP-Cy5-5-A" />
         </transforms:biex>
         <transforms:biex transforms:length="256"  transforms:maxRange="262144000.02917802"  transforms:neg="0"  transforms:width="-100"  transforms:pos="7.418539922" >
           <data-type:parameter data-type:name="BV421-A" />
         </transforms:biex>
         <transforms:biex transforms:length="256"  transforms:maxRange="262144.0000291775"  transforms:neg="0"  transforms:width="-100"  transforms:pos="4.418539922" >
           <data-type:parameter data-type:name="BV711-A" />
         </transforms:biex>
         <transforms:biex transforms:length="256"  transforms:maxRange="262144.0000291775"  transforms:neg="0"  transforms:width="-100"  transforms:pos="4.418539922" >
           <data-type:parameter data-type:name="BV785-A" />
         </transforms:biex>
         <transforms:biex transforms:length="256"  transforms:maxRange="2621440000.29178"  transforms:neg="0"  transforms:width="-100"  transforms:pos="8.418539922" >
           <data-type:parameter data-type:name="APC-A" />
         </transforms:biex>
         <transforms:biex transforms:length="256"  transforms:maxRange="828516746.9264475"  transforms:neg="0"  transforms:width="-100"  transforms:pos="7.9183012913" >
           <data-type:parameter data-type:name="APC-Cy7-A" />
         </transforms:biex>
         <transforms:biex transforms:length="256"  transforms:maxRange="262144.0000291775"  transforms:neg="0"  transforms:width="-100"  transforms:pos="4.418539922" >
           <data-type:parameter data-type:name="PE-A" />
         </transforms:biex>
         <transforms:biex transforms:length="256"  transforms:maxRange="262144.0000291775"  transforms:neg="0"  transforms:width="-100"  transforms:pos="4.418539922" >
           <data-type:parameter data-type:name="PE-Texas Red-A" />
         </transforms:biex>
         <transforms:biex transforms:length="256"  transforms:maxRange="82897211.5039447"  transforms:neg="0"  transforms:width="-100"  transforms:pos="6.918539922" >
           <data-type:parameter data-type:name="PE-Cy7-A" />
         </transforms:biex>
         <transforms:biex transforms:length="256"  transforms:maxRange="262144.0000291775"  transforms:neg="0"  transforms:width="-100"  transforms:pos="4.418539922" >
           <data-type:parameter data-type:name="BV605-A" />
         </transforms:biex>
         <transforms:linear transforms:minRange="0"  transforms:maxRange="32"  gain="1" >
           <data-type:parameter data-type:name="Time" />
         </transforms:linear>
         <transforms:biex transforms:length="256"  transforms:maxRange="26214400.002917748"  transforms:neg="0"  transforms:width="-100"  transforms:pos="6.418539922" >
           <data-type:parameter data-type:name="Comp-FITC-A" />
         </transforms:biex>
         <transforms:biex transforms:length="256"  transforms:maxRange="262144.0000291775"  transforms:neg="0"  transforms:width="-100"  transforms:pos="4.418539922" >
           <data-type:parameter data-type:name="Comp-PerCP-Cy5-5-A" />
         </transforms:biex>
         <transforms:biex transforms:length="256"  transforms:maxRange="262144000.02917802"  transforms:neg="0"  transforms:width="-100"  transforms:pos="7.418539922" >
           <data-type:parameter data-type:name="Comp-BV421-A" />
         </transforms:biex>
         <transforms:biex transforms:length="256"  transforms:maxRange="262144.0000291775"  transforms:neg="0"  transforms:width="-100"  transforms:pos="4.418539922" >
           <data-type:parameter data-type:name="Comp-BV711-A" />
         </transforms:biex>
         <transforms:biex transforms:length="256"  transforms:maxRange="262144.0000291775"  transforms:neg="0"  transforms:width="-100"  transforms:pos="4.418539922" >
           <data-type:parameter data-type:name="Comp-BV785-A" />
         </transforms:biex>
         <transforms:biex transforms:length="256"  transforms:maxRange="2621440000.29178"  transforms:neg="0"  transforms:width="-100"  transforms:pos="8.418539922" >
           <data-type:parameter data-type:name="Comp-APC-A" />
         </transforms:biex>
         <transforms:biex transforms:length="256"  transforms:maxRange="828516746.9264475"  transforms:neg="0"  transforms:width="-100"  transforms:pos="7.9183012913" >
           <data-type:parameter data-type:name="Comp-APC-Cy7-A" />
         </transforms:biex>
         <transforms:biex transforms:length="256"  transforms:maxRange="262144.0000291775"  transforms:neg="0"  transforms:width="-100"  transforms:pos="4.418539922" >
           <data-type:parameter data-type:name="Comp-PE-A" />
         </transforms:biex>
         <transforms:biex transforms:length="256"  transforms:maxRange="262144.0000291775"  transforms:neg="0"  transforms:width="-100"  transforms:pos="4.418539922" >
           <data-type:parameter data-type:name="Comp-PE-Texas Red-A" />
         </transforms:biex>
         <transforms:biex transforms:length="256"  transforms:maxRange="82897211.5039447"  transforms:neg="0"  transforms:width="-100"  transforms:pos="6.918539922" >
           <data-type:parameter data-type:name="Comp-PE-Cy7-A" />
         </transforms:biex>
         <transforms:biex transforms:length="256"  transforms:maxRange="262144.0000291775"  transforms:neg="0"  transforms:width="-100"  transforms:pos="4.418539922" >
           <data-type:parameter data-type:name="Comp-BV605-A" />
         </transforms:biex>
       </Transformations>
       <Keywords>
         <Keyword name="FJ_$P18R"  value="262144" />
         <Keyword name="CST REGULATORY STATUS"  value="RUO Performance Check" />
         <Keyword name="CST PERFORMANCE EXPIRED"  value="2021-06-25T12:07:13+05:30" />
         <Keyword name="CST BEADS EXPIRED"  value="False" />
         <Keyword name="CST BASELINE DATE"  value="2021-06-24T12:02:38+05:30" />
         <Keyword name="CST SETUP DATE"  value="2021-06-24T12:07:13+05:30" />
         <Keyword name="CYTOMETER CONFIG CREATE DATE"  value="2016-07-26T15:20:34+05:30" />
         <Keyword name="CYTOMETER CONFIG NAME"  value="X20- 2-Blue 3-Red 6-Violet 5-Yel Gr 2-UV (658226R1)" />
         <Keyword name="CST BEADS LOT ID"  value="86415" />
         <Keyword name="CST SETUP STATUS"  value="SUCCESS WITH WARNING" />
         <Keyword name="P18MS"  value="0" />
         <Keyword name="P18BS"  value="0" />
         <Keyword name="$P18G"  value="1.0" />
         <Keyword name="$P18E"  value="0,0" />
         <Keyword name="$P18B"  value="32" />
         <Keyword name="$P18R"  value="32" />
         <Keyword name="$P18N"  value="Time" />
         <Keyword name="P17MS"  value="0" />
         <Keyword name="P17BS"  value="83" />
         <Keyword name="P17DISPLAY"  value="LOG" />
         <Keyword name="$P17G"  value="1.0" />
         <Keyword name="$P17V"  value="648" />
         <Keyword name="$P17E"  value="0,0" />
         <Keyword name="$P17B"  value="32" />
         <Keyword name="$P17R"  value="262144" />
         <Keyword name="$P17N"  value="BV605-A" />
         <Keyword name="P16MS"  value="0" />
         <Keyword name="P16BS"  value="1240" />
         <Keyword name="P16DISPLAY"  value="LOG" />
         <Keyword name="$P16G"  value="1.0" />
         <Keyword name="$P16V"  value="922" />
         <Keyword name="$P16E"  value="0,0" />
         <Keyword name="$P16B"  value="32" />
         <Keyword name="$P16R"  value="262144" />
         <Keyword name="$P16N"  value="PE-Cy7-A" />
         <Keyword name="P15MS"  value="0" />
         <Keyword name="P15BS"  value="7978" />
         <Keyword name="P15DISPLAY"  value="LOG" />
         <Keyword name="$P15G"  value="1.0" />
         <Keyword name="$P15V"  value="838" />
         <Keyword name="$P15E"  value="0,0" />
         <Keyword name="$P15B"  value="32" />
         <Keyword name="$P15R"  value="262144" />
         <Keyword name="$P15N"  value="PE-Texas Red-A" />
         <Keyword name="P14MS"  value="0" />
         <Keyword name="P14BS"  value="210" />
         <Keyword name="P14DISPLAY"  value="LOG" />
         <Keyword name="$P14G"  value="1.0" />
         <Keyword name="$P14V"  value="751" />
         <Keyword name="$P14E"  value="0,0" />
         <Keyword name="$P14B"  value="32" />
         <Keyword name="$P14R"  value="262144" />
         <Keyword name="$P14N"  value="PE-A" />
         <Keyword name="P13MS"  value="0" />
         <Keyword name="P13BS"  value="639" />
         <Keyword name="P13DISPLAY"  value="LOG" />
         <Keyword name="$P13G"  value="1.0" />
         <Keyword name="$P13V"  value="769" />
         <Keyword name="$P13E"  value="0,0" />
         <Keyword name="$P13B"  value="32" />
         <Keyword name="$P13R"  value="262144" />
         <Keyword name="$P13N"  value="APC-Cy7-A" />
         <Keyword name="P12MS"  value="0" />
         <Keyword name="P12BS"  value="5280" />
         <Keyword name="P12DISPLAY"  value="LOG" />
         <Keyword name="$P12G"  value="1.0" />
         <Keyword name="$P12V"  value="790" />
         <Keyword name="$P12E"  value="0,0" />
         <Keyword name="$P12B"  value="32" />
         <Keyword name="$P12R"  value="262144" />
         <Keyword name="$P12N"  value="APC-A" />
         <Keyword name="P11MS"  value="0" />
         <Keyword name="P11BS"  value="855" />
         <Keyword name="P11DISPLAY"  value="LOG" />
         <Keyword name="$P11G"  value="1.0" />
         <Keyword name="$P11V"  value="805" />
         <Keyword name="$P11E"  value="0,0" />
         <Keyword name="$P11B"  value="32" />
         <Keyword name="$P11R"  value="262144" />
         <Keyword name="$P11N"  value="BV785-A" />
         <Keyword name="P10MS"  value="0" />
         <Keyword name="P10BS"  value="150" />
         <Keyword name="P10DISPLAY"  value="LOG" />
         <Keyword name="$P10G"  value="1.0" />
         <Keyword name="$P10V"  value="830" />
         <Keyword name="$P10E"  value="0,0" />
         <Keyword name="$P10B"  value="32" />
         <Keyword name="$P10R"  value="262144" />
         <Keyword name="$P10N"  value="BV711-A" />
         <Keyword name="P9MS"  value="0" />
         <Keyword name="P9BS"  value="26" />
         <Keyword name="P9DISPLAY"  value="LOG" />
         <Keyword name="$P9G"  value="1.0" />
         <Keyword name="$P9V"  value="384" />
         <Keyword name="$P9E"  value="0,0" />
         <Keyword name="$P9B"  value="32" />
         <Keyword name="$P9R"  value="262144" />
         <Keyword name="$P9N"  value="BV421-A" />
         <Keyword name="P8MS"  value="0" />
         <Keyword name="P8BS"  value="323" />
         <Keyword name="P8DISPLAY"  value="LOG" />
         <Keyword name="$P8G"  value="1.0" />
         <Keyword name="$P8V"  value="799" />
         <Keyword name="$P8E"  value="0,0" />
         <Keyword name="$P8B"  value="32" />
         <Keyword name="$P8R"  value="262144" />
         <Keyword name="$P8N"  value="PerCP-Cy5-5-A" />
         <Keyword name="P7MS"  value="0" />
         <Keyword name="P7BS"  value="0" />
         <Keyword name="P7DISPLAY"  value="LOG" />
         <Keyword name="$P7G"  value="1.0" />
         <Keyword name="$P7V"  value="571" />
         <Keyword name="$P7E"  value="0,0" />
         <Keyword name="$P7B"  value="32" />
         <Keyword name="$P7R"  value="262144" />
         <Keyword name="$P7N"  value="FITC-A" />
         <Keyword name="P6MS"  value="0" />
         <Keyword name="P6BS"  value="-1" />
         <Keyword name="$P6G"  value="1.0" />
         <Keyword name="$P6V"  value="255" />
         <Keyword name="$P6E"  value="0,0" />
         <Keyword name="$P6B"  value="32" />
         <Keyword name="$P6R"  value="262144" />
         <Keyword name="$P6N"  value="SSC-W" />
         <Keyword name="P5MS"  value="0" />
         <Keyword name="P5BS"  value="0" />
         <Keyword name="P5DISPLAY"  value="LIN" />
         <Keyword name="$P5G"  value="1.0" />
         <Keyword name="$P5V"  value="255" />
         <Keyword name="$P5E"  value="0,0" />
         <Keyword name="$P5B"  value="32" />
         <Keyword name="$P5R"  value="262144" />
         <Keyword name="$P5N"  value="SSC-H" />
         <Keyword name="P4MS"  value="0" />
         <Keyword name="P4BS"  value="0" />
         <Keyword name="P4DISPLAY"  value="LIN" />
         <Keyword name="$P4G"  value="1.0" />
         <Keyword name="$P4V"  value="255" />
         <Keyword name="$P4E"  value="0,0" />
         <Keyword name="$P4B"  value="32" />
         <Keyword name="$P4R"  value="262144" />
         <Keyword name="$P4N"  value="SSC-A" />
         <Keyword name="P3MS"  value="0" />
         <Keyword name="P3BS"  value="-1" />
         <Keyword name="$P3G"  value="1.0" />
         <Keyword name="$P3V"  value="382" />
         <Keyword name="$P3E"  value="0,0" />
         <Keyword name="$P3B"  value="32" />
         <Keyword name="$P3R"  value="262144" />
         <Keyword name="$P3N"  value="FSC-W" />
         <Keyword name="P2MS"  value="0" />
         <Keyword name="P2BS"  value="0" />
         <Keyword name="P2DISPLAY"  value="LIN" />
         <Keyword name="$P2G"  value="1.0" />
         <Keyword name="$P2V"  value="382" />
         <Keyword name="$P2E"  value="0,0" />
         <Keyword name="$P2B"  value="32" />
         <Keyword name="$P2R"  value="262144" />
         <Keyword name="$P2N"  value="FSC-H" />
         <Keyword name="P1MS"  value="0" />
         <Keyword name="P1BS"  value="0" />
         <Keyword name="P1DISPLAY"  value="LIN" />
         <Keyword name="$P1G"  value="1.0" />
         <Keyword name="$P1V"  value="382" />
         <Keyword name="$P1E"  value="0,0" />
         <Keyword name="$P1B"  value="32" />
         <Keyword name="$P1R"  value="262144" />
         <Keyword name="$P1N"  value="FSC-A" />
         <Keyword name="THRESHOLD"  value="(FSC,21789).OR.(SSC,22194)" />
         <Keyword name="APPLY COMPENSATION"  value="TRUE" />
         <Keyword name="SPILL"  value="11,FITC-A,PerCP-Cy5-5-A,BV421-A,BV711-A,BV785-A,APC-A,APC-Cy7-A,PE-A,PE-Texas Red-A,PE-Cy7-A,BV605-A,1,0.01773991978294143,0,0,0,0,0,0,0,0,0,0,1,0.000059662864410670415,0.027632932588662736,0.0149078599391831,0.6808803183216209,0.03171822812736679,0.025086987696912737,0.03593599295720404,0.34338006159071427,0,0,0,1,0,0.0009233320995408038,0,0,0,0,0,0.024966788172583413,0.00015707307806841749,0.23368875825051041,0.003603866740396726,1,0.884733178731424,0.05577084223197254,0.08329392754858667,0.00017951673356347684,0.0002810287156811922,0.029667395975163623,0,0,0.0010158685583256395,0.0015511832833019965,0.01123331391742092,1,0.00038483783778622,0.02672139900583887,0,0.00008129843613316926,0.013601092112762475,0,0,0.007492490150217019,0,0.011451795831202148,0.007097183196597114,1,0.05277998014316061,0,0.003380707687419291,0.03629099279470513,0,0,0.0473792324775678,0,0,0,0.10538199492616512,1,0,0.11787459313177094,0.1380108226621914,0,0.005022745368662685,0.09071712374378618,0,0.0024432214399681116,0.001269772480115489,0,0,1,1.2573978619771142,0.027941700032828205,0.024642315308162452,0.00037597398713913,0.12104337402122853,0,0.0037176182957050037,0.001850926856506514,0.0008717490967422755,0,0.08061730454049006,1,0.0381974263416643,0.021624453859144195,0,0.013315298658034292,0,0.00149154377601932,0.04863533060059053,0,0.019005876666687495,0.00708142777538022,0.01377628798021453,1,0.005645508911684156,0,0.030345186598024765,0,0.20436740526648003,0.11557971837514742,0.0013940792911647467,0,0.15540680690165837,0.83202445212474,0.04628972988179252,1" />
         <Keyword name="$TIMESTEP"  value="0.01" />
         <Keyword name="LASER5ASF"  value="0.58" />
         <Keyword name="LASER5DELAY"  value="149.98" />
         <Keyword name="LASER5NAME"  value="YELLGRN" />
         <Keyword name="LASER4ASF"  value="0.84" />
         <Keyword name="LASER4DELAY"  value="36.71" />
         <Keyword name="LASER4NAME"  value="VIOLET" />
         <Keyword name="LASER3ASF"  value="0.70" />
         <Keyword name="LASER3DELAY"  value="74.56" />
         <Keyword name="LASER3NAME"  value="UV" />
         <Keyword name="LASER2ASF"  value="0.83" />
         <Keyword name="LASER2DELAY"  value="112.32" />
         <Keyword name="LASER2NAME"  value="RED" />
         <Keyword name="LASER1ASF"  value="0.76" />
         <Keyword name="LASER1DELAY"  value="0.00" />
         <Keyword name="LASER1NAME"  value="BLUE" />
         <Keyword name="$INST"  value=" " />
         <Keyword name="AUTOBS"  value="TRUE" />
         <Keyword name="FSC ASF"  value="0.65" />
         <Keyword name="$OP"  value="Administrator" />
         <Keyword name="EXPORT TIME"  value="10-MAR-2022-14:24:54" />
         <Keyword name="EXPORT USER NAME"  value="Administrator" />
         <Keyword name="WINDOW EXTENSION"  value="10.00" />
         <Keyword name="CYTNUM"  value="H658226R1036" />
         <Keyword name="SETTINGS"  value="Cytometer" />
         <Keyword name="$CYT"  value="LSRFortessa" />
         <Keyword name="$ETIM"  value="10:45:45" />
         <Keyword name="$BTIM"  value="10:45:12" />
         <Keyword name="$DATE"  value="23-FEB-2022" />
         <Keyword name="GUID"  value="2d377213-a479-431b-9d84-217cfad203f3" />
         <Keyword name="EXPERIMENT NAME"  value="BCG_Matrix-June" />
         <Keyword name="$SRC"  value="NIoP_21022022" />
         <Keyword name="TUBE NAME"  value="Tube_001" />
         <Keyword name="CREATOR"  value="BD FACSDiva Software Version 8.0.2" />
         <Keyword name="$NEXTDATA"  value="0" />
         <Keyword name="$DATATYPE"  value="F" />
         <Keyword name="$BYTEORD"  value="4,3,2,1" />
         <Keyword name="$MODE"  value="L" />
         <Keyword name="$PAR"  value="18" />
         <Keyword name="$TOT"  value="50000              " />
         <Keyword name="$SYS"  value="Windows 7 6.1" />
         <Keyword name="$FIL"  value="NIoP_21022022_Tube_001.fcs" />
         <Keyword name="$ENDDATA"  value="3604817            " />
         <Keyword name="$BEGINDATA"  value="4818" />
         <Keyword name="$ENDSTEXT"  value="0" />
         <Keyword name="$BEGINSTEXT"  value="0" />
         <Keyword name="$ENDANALYSIS"  value="0" />
         <Keyword name="$BEGINANALYSIS"  value="0" />
         <Keyword name="FJ_FCS_VERSION"  value="3.1" />
         <Keyword name="$P1S"  value="" />
         <Keyword name="$P2S"  value="" />
         <Keyword name="$P3S"  value="" />
         <Keyword name="$P4S"  value="" />
         <Keyword name="$P5S"  value="" />
         <Keyword name="$P6S"  value="" />
         <Keyword name="$P7S"  value="" />
         <Keyword name="$P8S"  value="" />
         <Keyword name="$P9S"  value="" />
         <Keyword name="$P10S"  value="" />
         <Keyword name="$P11S"  value="" />
         <Keyword name="$P12S"  value="" />
         <Keyword name="$P13S"  value="" />
         <Keyword name="$P14S"  value="" />
         <Keyword name="$P15S"  value="" />
         <Keyword name="$P16S"  value="" />
         <Keyword name="$P17S"  value="" />
         <Keyword name="$P18S"  value="" />
         <Keyword name="$P19N"  value="Comp-FITC-A" />
         <Keyword name="$P19S"  value="" />
         <Keyword name="$P19R"  value="26214400" />
         <Keyword name="$P20N"  value="Comp-PerCP-Cy5-5-A" />
         <Keyword name="$P20S"  value="" />
         <Keyword name="$P20R"  value="262144" />
         <Keyword name="$P21N"  value="Comp-BV421-A" />
         <Keyword name="$P21S"  value="" />
         <Keyword name="$P21R"  value="262144000" />
         <Keyword name="$P22N"  value="Comp-BV711-A" />
         <Keyword name="$P22S"  value="" />
         <Keyword name="$P22R"  value="262144" />
         <Keyword name="$P23N"  value="Comp-BV785-A" />
         <Keyword name="$P23S"  value="" />
         <Keyword name="$P23R"  value="262144" />
         <Keyword name="$P24N"  value="Comp-APC-A" />
         <Keyword name="$P24S"  value="" />
[truncated: 520,287 more chars]
